# Supplementary material for: [2,2′-Bis(diphenyl­phosphan­yl)-1,1′-binaphthyl-κ2 P,P′]chlorido(4-methyl­phenyl­sulfon­yl-κS)palladium(II) dichloro­methane tris­olvate monohydrate
Source: Acta Crystallogr Sect E Struct Rep Online. 2011 Nov 25;67(Pt 12):m1830. doi: 10.1107/S1600536811049889 (PMC3238729; doi:10.1107/S1600536811049889)
Supplement: Supplementary file 2 [file e-67-m1830-Isup2.hkl]

# 
# h,k,l, Fc-squared, Fo-squared, sigma(Fo-squared) and status flag 
# 
data_I
_shelx_title ' weixrs01 in P-1' 
_shelx_refln_list_code          4 
_shelx_F_calc_maximum      261.78 
_exptl_crystal_F_000      1212.00 
_reflns_d_resolution_high  0.6200 
 
loop_ 
 _symmetry_equiv_pos_as_xyz 
 'x, y, z' 
 '-x, -y, -z' 
 
_cell_length_a    12.7273 
_cell_length_b    13.7474 
_cell_length_c    16.5333 
_cell_angle_alpha 101.808 
_cell_angle_beta  101.339 
_cell_angle_gamma 109.743 
 
_shelx_F_squared_multiplier     1.000 
 
loop_ 
 _refln_index_h 
 _refln_index_k 
 _refln_index_l 
 _refln_F_squared_calc 
 _refln_F_squared_meas 
 _refln_F_squared_sigma 
 _refln_observed_status 
   1   0   0    26000.66    26387.84    446.45 o 
   2   0   0     6265.87     7635.40     81.45 o 
   3   0   0    68529.99    77098.50    717.91 o 
   4   0   0    12049.60    13045.27    141.13 o 
   5   0   0     7542.71     7254.34     91.76 o 
   6   0   0    14979.85    14677.02    165.89 o 
   7   0   0      764.36      710.97     35.60 o 
   8   0   0      110.43      181.23     22.83 o 
   9   0   0     2170.15     1865.81     51.67 o 
  10   0   0     1972.31     1873.41     54.53 o 
  11   0   0      502.12      428.38     34.67 o 
  12   0   0      448.90      495.70     40.89 o 
  13   0   0      510.07      582.35     44.95 o 
  14   0   0      181.90      159.43     38.68 o 
  15   0   0      200.16      163.89     39.22 o 
  16   0   0       94.63       70.40     61.66 o 
  17   0   0       41.44      129.97     57.19 o 
  18   0   0       69.95      101.46     71.03 o 
 -18   1   0      177.02      124.10     76.49 o 
 -17   1   0      688.67      639.85     88.98 o 
 -16   1   0     1498.45     1635.12     75.58 o 
 -15   1   0     1644.25     1644.02     93.76 o 
 -14   1   0      957.73      965.83     66.69 o 
 -13   1   0       30.72       16.38     23.53 o 
 -12   1   0     2051.59     2201.67     63.40 o 
 -11   1   0     3568.69     3447.60     76.94 o 
 -10   1   0     3244.65     3338.17     71.38 o 
  -9   1   0      993.32     1028.43     43.30 o 
  -8   1   0     2481.02     2377.33     81.45 o 
  -7   1   0     4418.18     5124.84     79.15 o 
  -6   1   0     1498.44     1843.76     46.08 o 
  -5   1   0     8420.85    10403.94    120.32 o 
  -4   1   0    12768.43    15152.28    159.37 o 
  -3   1   0      160.53      288.88     15.87 o 
  -2   1   0        6.87       10.98     10.93 o 
  -1   1   0     4643.56     4802.86    453.47 o 
   0   1   0        1.29       -9.27      9.27 o 
   1   1   0      563.57      841.03     15.31 o 
   2   1   0      984.01     1004.29     21.43 o 
   3   1   0    39610.15    43317.18    412.40 o 
   4   1   0     8948.80    10331.36    117.21 o 
   5   1   0    11503.15    13684.30    152.99 o 
   6   1   0     1661.06     1747.97     72.21 o 
   7   1   0       92.73       86.95     18.97 o 
   8   1   0      227.92      273.80     25.61 o 
   9   1   0       26.26       24.39     24.78 o 
  10   1   0      983.94     1111.49     45.27 o 
  11   1   0     1178.23     1219.64     81.56 o 
  12   1   0      657.09      760.58     48.85 o 
  13   1   0       16.77       40.20     28.70 o 
  14   1   0      283.73      265.47     57.97 o 
  15   1   0     1112.60     1237.58     92.85 o 
  16   1   0      893.84      859.66     84.35 o 
  17   1   0      166.41      176.41     61.22 o 
  18   1   0      133.06      110.05     74.15 o 
 -19   2   0       23.85       62.44     64.78 o 
 -18   2   0       13.15       75.71     65.56 o 
 -17   2   0        1.73       -2.37     43.34 o 
 -16   2   0        1.89       47.39     35.35 o 
 -15   2   0      149.43      174.62     34.95 o 
 -14   2   0        1.91       70.99     27.20 o 
 -13   2   0      178.81      213.70     32.20 o 
 -12   2   0      446.60      456.06     35.91 o 
 -11   2   0      540.83      431.22     33.93 o 
 -10   2   0     2299.84     2118.60     56.80 o 
  -9   2   0     1168.00     1040.51     50.92 o 
  -8   2   0       43.09       37.06     20.85 o 
  -7   2   0     8586.68     9037.80    115.80 o 
  -6   2   0      660.71      562.68     24.72 o 
  -5   2   0     6816.35     7313.71     90.66 o 
  -4   2   0    41045.55    46092.24    439.19 o 
  -3   2   0     1991.84     1885.65     46.33 o 
  -2   2   0    24195.96    27987.60    268.03 o 
  -1   2   0    30204.35    35299.08    333.50 o 
   0   2   0    31352.36    33818.70    381.61 o 
   1   2   0    35037.21    37575.39    400.29 o 
   2   2   0     3294.75     3591.22     57.79 o 
   3   2   0     6861.92     7116.90     84.63 o 
   4   2   0    19044.66    19744.57    205.20 o 
   5   2   0    12117.03    11960.85    138.54 o 
   6   2   0     4228.71     3982.63     66.19 o 
   7   2   0     4508.84     4451.16     74.71 o 
   8   2   0      139.62      177.42     23.52 o 
   9   2   0      923.02      897.86     37.93 o 
  10   2   0     2175.11     2070.15     57.16 o 
  11   2   0      402.15      375.15     39.32 o 
  12   2   0     1499.50     1505.16     67.43 o 
  13   2   0      882.27      927.48     57.21 o 
  14   2   0      370.08      337.93     46.54 o 
  15   2   0        4.10       83.19     52.65 o 
  16   2   0        0.53      121.29     57.10 o 
  17   2   0       17.50      100.95     56.12 o 
 -18   3   0      468.52      597.86     97.56 o 
 -17   3   0      809.59      718.46     67.98 o 
 -16   3   0     2209.24     2132.32     72.68 o 
 -15   3   0     1003.91     1128.10     54.22 o 
 -14   3   0     1122.86     1115.64     50.80 o 
 -13   3   0      860.93      621.54     39.71 o 
 -12   3   0      923.18      933.50     43.96 o 
 -11   3   0     1434.22     1573.54     51.74 o 
 -10   3   0     3418.48     3408.57     70.80 o 
  -9   3   0     6019.46     5960.71     99.14 o 
  -8   3   0     3291.85     3428.64     63.87 o 
  -7   3   0       28.82       22.07     15.49 o 
  -6   3   0     2019.41     2288.28     45.29 o 
  -5   3   0    13321.63    15021.94    161.69 o 
  -4   3   0      243.50      291.36     26.21 o 
  -3   3   0    17284.20    19155.43    190.65 o 
  -2   3   0    43683.59    47588.06    447.91 o 
  -1   3   0     9826.53    10976.87    113.12 o 
   0   3   0     4126.45     4255.61     71.49 o 
   1   3   0     8306.74     8753.29     97.29 o 
   2   3   0     5402.84     5589.04     82.91 o 
   3   3   0     5434.30     5519.34     72.07 o 
   4   3   0       29.64       22.56     12.83 o 
   5   3   0      226.78      255.41     19.39 o 
   6   3   0     1893.74     1703.43     41.65 o 
   7   3   0      494.00      335.34     30.83 o 
   8   3   0      174.79      143.86     24.67 o 
   9   3   0      355.60      335.36     28.18 o 
  10   3   0     1385.71     1469.24     62.26 o 
  11   3   0      401.49      419.93     41.86 o 
  12   3   0       54.42       70.67     31.58 o 
  13   3   0       10.03       23.94     33.44 o 
  14   3   0      170.75       67.29     50.08 o 
  15   3   0      839.43      912.92    105.37 o 
  16   3   0      195.29      168.11     81.17 o 
  17   3   0       59.94      116.19     59.63 o 
 -18   4   0       58.87       17.17     53.85 o 
 -17   4   0      150.76      130.52     51.19 o 
 -16   4   0      109.26      117.44     31.92 o 
 -15   4   0        4.83      -14.62     25.08 o 
 -14   4   0        2.09        1.61     27.92 o 
 -13   4   0      509.04      458.07     36.61 o 
 -12   4   0      223.56      225.30     30.98 o 
 -11   4   0     3967.87     3746.45    119.53 o 
 -10   4   0     1585.58     1544.42     48.12 o 
  -9   4   0       34.11       30.94     18.58 o 
  -8   4   0       83.23      175.60     23.77 o 
  -7   4   0     1664.08     1657.12     41.69 o 
  -6   4   0     1343.63     1345.80     40.98 o 
  -5   4   0     5951.77     6099.44    118.07 o 
  -4   4   0     5604.91     5127.19     79.04 o 
  -3   4   0       39.42       11.36     13.86 o 
  -2   4   0     1446.59     1464.70     27.89 o 
  -1   4   0    14257.10    14617.84    188.59 o 
   0   4   0    46107.27    48571.59    548.74 o 
   1   4   0    22213.90    22599.66    271.18 o 
   2   4   0    12016.70    13074.66    143.77 o 
   3   4   0    12978.54    14207.34    215.63 o 
   4   4   0     4421.53     3901.19     65.57 o 
   5   4   0    15771.50    15820.13    179.34 o 
   6   4   0     5163.16     5465.42     83.72 o 
   7   4   0      276.37      255.14     23.95 o 
   8   4   0     2019.15     2093.26     52.25 o 
   9   4   0     1034.70     1186.41     55.42 o 
  10   4   0      995.18      971.86     54.81 o 
  11   4   0      409.65      361.53     47.68 o 
  12   4   0     1245.72     1408.12     68.07 o 
  13   4   0      705.01      801.63     80.01 o 
  14   4   0       79.56      107.09     55.00 o 
  15   4   0        1.62       62.32     53.33 o 
  16   4   0        0.09       41.91     52.69 o 
 -18   5   0      490.94      583.81     85.07 o 
 -17   5   0     1288.47     1376.46     88.13 o 
 -16   5   0      754.84      757.55     47.64 o 
 -15   5   0      777.12      674.74     43.65 o 
 -14   5   0       21.02       10.22     23.96 o 
 -13   5   0      822.12      771.65     46.08 o 
 -12   5   0     4945.67     4749.99    137.10 o 
 -11   5   0     2721.27     2599.78     64.00 o 
 -10   5   0      122.10      181.61     25.47 o 
  -9   5   0     3593.74     3512.03     68.15 o 
  -8   5   0      403.12      405.28     26.73 o 
  -7   5   0      231.76      371.52     29.28 o 
  -6   5   0     4661.57     4877.28     82.69 o 
  -5   5   0     2551.39     2701.14     55.46 o 
  -4   5   0     3564.32     4552.62     61.61 o 
  -3   5   0    22142.53    23683.10    236.92 o 
  -2   5   0    11058.26    11597.84    126.30 o 
  -1   5   0     4077.10     4009.99     64.10 o 
   0   5   0      119.89       76.04     14.27 o 
   1   5   0     5346.40     5499.00     88.12 o 
   2   5   0     4885.68     5011.21    159.96 o 
   3   5   0      507.61      664.43     27.79 o 
   4   5   0     1155.50      948.51     44.66 o 
   5   5   0     5577.41     5464.54    101.98 o 
   6   5   0     1745.10     2027.79     74.33 o 
   7   5   0      906.31      887.52     46.06 o 
   8   5   0      268.06      315.59     37.19 o 
   9   5   0     1212.76     1139.27     56.90 o 
  10   5   0      151.74      134.78     34.37 o 
  11   5   0      176.10      185.77     44.34 o 
  12   5   0      142.34      174.81     41.34 o 
  13   5   0       22.06       55.08     50.55 o 
  14   5   0       34.87       17.19     47.23 o 
  15   5   0      313.49      399.36    112.78 o 
  16   5   0      239.73      269.86     69.72 o 
 -19   6   0      202.70      117.86     64.00 o 
 -18   6   0      363.55      380.71     64.63 o 
 -17   6   0      173.36      213.42     54.14 o 
 -16   6   0        6.12       81.42     56.59 o 
 -15   6   0       39.26      145.51     30.16 o 
 -14   6   0       42.69        3.19     25.23 o 
 -13   6   0      107.08      226.08     31.85 o 
 -12   6   0      618.50      662.19     62.19 o 
 -11   6   0      728.01      739.11     38.08 o 
 -10   6   0     2511.18     2247.98     56.53 o 
  -9   6   0      327.89      281.47     26.82 o 
  -8   6   0      644.53      733.25     37.45 o 
  -7   6   0     2177.45     2210.56     83.11 o 
  -6   6   0     8016.42     7418.96    115.06 o 
  -5   6   0      426.59      641.61     29.52 o 
  -4   6   0      481.69      487.96     20.34 o 
  -3   6   0     3911.53     4196.66     59.85 o 
  -2   6   0     1792.04     1826.91     37.03 o 
  -1   6   0     3738.90     4000.19     60.29 o 
   0   6   0     4614.95     4204.25     63.57 o 
   1   6   0    18504.33    18590.51    237.95 o 
   2   6   0      109.02      114.97     23.65 o 
   3   6   0      478.40      439.61     49.53 o 
   4   6   0     4647.23     4864.49     77.91 o 
   5   6   0     5545.55     5710.52    117.39 o 
   6   6   0     1071.61     1134.76     68.27 o 
   7   6   0      794.00      794.90     70.54 o 
   8   6   0     1478.33     1434.41     61.89 o 
   9   6   0      829.96      741.81     51.61 o 
  10   6   0       80.34       84.85     32.79 o 
  11   6   0       73.35       41.29     32.75 o 
  12   6   0      283.66      193.31     58.93 o 
  13   6   0      516.30      602.63    129.17 o 
  14   6   0       62.91       80.07     55.18 o 
  15   6   0        0.03        6.74     50.14 o 
 -19   7   0       55.01       68.79     46.68 o 
 -18   7   0      161.67      192.97    126.83 o 
 -17   7   0      161.66       99.93     58.93 o 
 -16   7   0      269.84      311.32     58.27 o 
 -15   7   0      313.65      252.33     41.46 o 
 -14   7   0      260.79      252.10     33.16 o 
 -13   7   0      649.26      753.24     48.89 o 
 -12   7   0      617.43      588.63     36.77 o 
 -11   7   0     1118.28      987.71     52.50 o 
 -10   7   0      395.96      435.16     31.53 o 
  -9   7   0      986.03     1091.37     46.75 o 
  -8   7   0      860.02      959.19     74.70 o 
  -7   7   0       11.73       42.50     26.22 o 
  -6   7   0     3156.93     3359.07     57.34 o 
  -5   7   0     1628.51     1812.98     46.08 o 
  -4   7   0      578.92      547.44     22.37 o 
  -3   7   0    16056.95    16572.94    192.42 o 
  -2   7   0     3300.90     3519.39     61.06 o 
  -1   7   0     1544.04     1604.65     38.64 o 
   0   7   0      339.00      437.10     24.80 o 
   1   7   0     1547.40     1569.48     49.39 o 
   2   7   0      753.03      620.51     36.87 o 
   3   7   0       43.95       30.78     24.96 o 
   4   7   0     2845.99     2727.13     68.42 o 
   5   7   0      164.11      206.65     43.92 o 
   6   7   0       33.49       26.92     25.00 o 
   7   7   0      423.20      501.55     44.01 o 
   8   7   0      189.60      190.92     38.03 o 
   9   7   0     1136.35     1340.52     84.17 o 
  10   7   0       43.83       69.45     33.60 o 
  11   7   0      333.56      285.38     63.19 o 
  12   7   0      851.85      923.91     87.33 o 
  13   7   0      101.20       85.47     56.23 o 
  14   7   0       44.73       81.92     56.76 o 
 -20   8   0      375.06      399.82     86.25 o 
 -19   8   0      164.98      152.99     88.98 o 
 -18   8   0       40.35      141.55     50.19 o 
 -17   8   0        4.40      -18.79     36.91 o 
 -16   8   0        3.46       45.84     39.56 o 
 -15   8   0      394.32      242.48     94.44 o 
 -14   8   0      510.52      513.02     45.49 o 
 -13   8   0      235.66      235.33     43.69 o 
 -12   8   0      692.74      753.11     42.04 o 
 -11   8   0      223.91      234.53     28.20 o 
 -10   8   0     1714.92     1408.14     80.05 o 
  -9   8   0     2266.28     2207.13    100.23 o 
  -8   8   0      101.62      109.58     36.87 o 
  -7   8   0     1017.24      903.38     39.07 o 
  -6   8   0     9504.82     8605.45    110.17 o 
  -5   8   0      784.49      821.38     42.36 o 
  -4   8   0        5.26       20.11     12.60 o 
  -3   8   0     8060.87     7973.75    103.42 o 
  -2   8   0      791.36      815.42     35.82 o 
  -1   8   0      141.96      162.02     20.07 o 
   0   8   0     8802.10     8490.11    112.72 o 
   1   8   0     8743.36     8311.14    112.49 o 
   2   8   0     2341.29     2172.51     62.00 o 
   3   8   0     4067.48     3982.01     85.65 o 
   4   8   0      675.76      691.50     92.88 o 
   5   8   0       87.45      194.91     42.77 o 
   6   8   0     3699.15     3618.02    125.77 o 
   7   8   0     2163.26     2120.88    102.74 o 
   8   8   0      349.96      301.15     76.49 o 
   9   8   0       71.68       47.26     58.23 o 
  10   8   0      298.66      279.95     62.49 o 
  11   8   0      531.20      508.73    130.34 o 
  12   8   0      552.49      618.67     78.95 o 
  13   8   0       96.77      114.78     54.93 o 
  14   8   0       54.81       65.90     56.06 o 
 -20   9   0        2.15       40.62     49.59 o 
 -19   9   0      130.88      153.02     52.83 o 
 -18   9   0      335.61      362.80     65.46 o 
 -17   9   0     1686.52     1625.42     97.02 o 
 -16   9   0      692.56      661.06     94.83 o 
 -15   9   0       25.28       39.22     37.14 o 
 -14   9   0      306.88      340.63     42.85 o 
 -13   9   0     1421.23     1375.11     63.03 o 
 -12   9   0      897.97      742.75     47.82 o 
 -11   9   0      917.97      831.45     47.20 o 
 -10   9   0       60.92       79.38     25.52 o 
  -9   9   0      209.72      312.05     33.81 o 
  -8   9   0     1615.82     1442.31     51.17 o 
  -7   9   0       73.05       91.96     17.80 o 
  -6   9   0     1352.14     1234.52     46.35 o 
  -5   9   0      349.65      332.10     21.52 o 
  -4   9   0      345.18      290.87     21.02 o 
  -3   9   0      711.79      766.40     30.00 o 
  -2   9   0      387.78      465.15     26.68 o 
  -1   9   0      148.04      177.32     22.59 o 
   0   9   0       45.74      139.61     35.23 o 
   1   9   0     2476.38     2403.20     55.67 o 
   2   9   0      754.69      790.05     44.50 o 
   3   9   0       16.49       -2.17     58.15 o 
   4   9   0     2784.60     2730.76    208.00 o 
   5   9   0     1148.25     1158.58     74.74 o 
   6   9   0      145.70      144.22     46.08 o 
   7   9   0      262.47      297.97     57.33 o 
   8   9   0      635.43      586.12     74.15 o 
   9   9   0      561.97      565.32    184.20 o 
  10   9   0      746.70      644.65    131.90 o 
  11   9   0      456.14      450.94     87.03 o 
  12   9   0       52.50       -8.95     48.45 o 
  13   9   0      425.34      543.14     81.71 o 
 -20  10   0       83.67      172.64     84.68 o 
 -19  10   0       66.43       30.06     77.66 o 
 -18  10   0        6.60       31.74     54.63 o 
 -17  10   0       44.50       27.38     38.21 o 
 -16  10   0       16.65       -9.30     36.78 o 
 -15  10   0      345.60      327.25     56.32 o 
 -14  10   0       10.48        5.37     51.12 o 
 -13  10   0     1030.28     1170.65     60.09 o 
 -12  10   0      922.64      940.96     51.95 o 
 -11  10   0      773.41      839.87     61.58 o 
 -10  10   0     3095.12     2856.93    103.50 o 
  -9  10   0      936.54      906.89     44.38 o 
  -8  10   0      864.60      769.44     41.55 o 
  -7  10   0     2727.58     2382.86     51.32 o 
  -6  10   0     8865.68     8338.16    141.40 o 
  -5  10   0      949.19      904.84     32.19 o 
  -4  10   0      489.78      453.64     26.67 o 
  -3  10   0     2552.68     2421.72     53.95 o 
  -2  10   0     1751.31     1770.04     47.23 o 
  -1  10   0     1525.95     1365.74     53.70 o 
   0  10   0     2669.77     2448.24     57.83 o 
   1  10   0     1853.77     2021.63     53.72 o 
   2  10   0     4257.21     3923.85     89.87 o 
   3  10   0     1928.88     1933.48    124.10 o 
   4  10   0      459.30      520.83     57.31 o 
   5  10   0      800.12      828.05     68.38 o 
   6  10   0     2962.23     2772.58    149.47 o 
   7  10   0      818.87      861.64     78.34 o 
   8  10   0      258.49      313.56     64.12 o 
   9  10   0      209.86      251.67     69.46 o 
  10  10   0       14.04        1.47     47.55 o 
  11  10   0        3.96       29.54     52.85 o 
  12  10   0      308.96      324.98     72.69 o 
 -19  11   0       66.85       23.41     42.16 o 
 -18  11   0      803.68     1048.19    134.25 o 
 -17  11   0      182.96      183.61     53.24 o 
 -16  11   0      415.59      372.34     63.46 o 
 -15  11   0      586.96      606.20     64.86 o 
 -14  11   0      289.94      429.50     97.17 o 
 -13  11   0      947.87      937.80     54.92 o 
 -12  11   0     1395.83     1250.77     78.11 o 
 -11  11   0        1.79       13.57     30.44 o 
 -10  11   0      129.38      121.62     38.46 o 
  -9  11   0      896.85      862.06     46.34 o 
  -8  11   0      978.09      807.92     64.04 o 
  -7  11   0      381.23      413.60     26.39 o 
  -6  11   0       19.17       22.27     22.42 o 
  -5  11   0       77.77      133.00     24.78 o 
  -4  11   0      129.31      100.93     19.71 o 
  -3  11   0      209.96      241.16     32.67 o 
  -2  11   0      610.24      611.56     41.80 o 
  -1  11   0      446.22      366.72     29.83 o 
   0  11   0       62.23       68.26     21.42 o 
   1  11   0     2020.13     1987.56     55.08 o 
   2  11   0      770.30      786.04     46.44 o 
   3  11   0      891.38      875.43     52.18 o 
   4  11   0      378.20      383.36     41.17 o 
   5  11   0       15.65      -20.48     36.73 o 
   6  11   0      242.76      259.21     55.73 o 
   7  11   0       11.50       55.03     46.36 o 
   8  11   0       49.65       -1.13     45.35 o 
   9  11   0      742.70      725.49     81.24 o 
  10  11   0      119.28       94.79     56.07 o 
  11  11   0      127.34      123.29     60.76 o 
 -19  12   0      109.99       72.27     47.94 o 
 -18  12   0       85.07      191.26     54.94 o 
 -17  12   0       75.09      168.14    103.81 o 
 -16  12   0       30.17        8.14     68.29 o 
 -15  12   0        0.81      -13.48     37.85 o 
 -14  12   0       36.43       43.41     39.30 o 
 -13  12   0     1011.81     1148.88     79.54 o 
 -12  12   0     1627.15     1453.91    117.47 o 
 -11  12   0      614.89      620.59     58.90 o 
 -10  12   0      749.10      828.89     48.93 o 
  -9  12   0      793.60      804.86     46.53 o 
  -8  12   0     1157.18     1107.01     52.44 o 
  -7  12   0     1569.81     1514.65    112.88 o 
  -6  12   0     1395.06     1366.14     42.33 o 
  -5  12   0     3763.86     3411.61     70.54 o 
  -4  12   0     1056.03      951.30     38.21 o 
  -3  12   0     1852.57     1928.17     53.40 o 
  -2  12   0     3166.22     2979.68     67.37 o 
  -1  12   0     1338.11     1222.25     45.48 o 
   0  12   0     1547.93     1474.16     50.32 o 
   1  12   0     4438.30     4536.11    179.95 o 
   2  12   0     3746.97     3883.59    224.66 o 
   3  12   0     1136.79     1086.82     55.73 o 
   4  12   0      787.12      791.94     50.86 o 
   5  12   0     1731.04     2007.18     77.24 o 
   6  12   0     2436.24     2734.56     93.38 o 
   7  12   0     1063.04     1040.01    305.57 o 
   8  12   0      202.84      153.58     74.54 o 
   9  12   0       45.11       83.29     52.62 o 
  10  12   0      335.95      274.41     68.43 o 
  11  12   0      452.38      258.67    135.42 o 
 -19  13   0        0.49       51.18     71.42 o 
 -18  13   0      655.45      729.79     83.12 o 
 -17  13   0      284.15      293.93     60.70 o 
 -16  13   0      720.94      835.58     78.32 o 
 -15  13   0     2105.12     2104.76    248.59 o 
 -14  13   0      525.80      469.08    119.81 o 
 -13  13   0      749.06      763.75    119.03 o 
 -12  13   0     1378.94     1321.59     82.88 o 
 -11  13   0      407.07      393.35     55.15 o 
 -10  13   0     1369.31     1266.20     58.78 o 
  -9  13   0     2004.56     2020.64     70.94 o 
  -8  13   0       28.41       87.86     27.83 o 
  -7  13   0      219.92      211.11     35.59 o 
  -6  13   0      254.28      218.54     37.71 o 
  -5  13   0     1014.32     1012.34     40.14 o 
  -4  13   0      113.04      144.06     23.91 o 
  -3  13   0       98.74       83.81     21.40 o 
  -2  13   0      409.95      385.75     31.71 o 
  -1  13   0       13.16       14.57     21.17 o 
   0  13   0       79.96       85.04     26.71 o 
   1  13   0      181.64      105.06     29.14 o 
   2  13   0        1.80       -7.49     30.98 o 
   3  13   0       86.92      115.26     32.42 o 
   4  13   0        9.14       48.06     30.35 o 
   5  13   0      166.22      155.81     38.43 o 
   6  13   0       31.38       24.76     61.66 o 
   7  13   0       28.67       24.62     50.97 o 
   8  13   0      158.43      177.30     59.54 o 
   9  13   0      314.81      379.39    219.32 o 
  10  13   0       78.77       91.50     56.88 o 
 -19  14   0        1.77       43.30     49.95 o 
 -18  14   0       85.14      186.94     58.54 o 
 -17  14   0      261.84      342.99     85.46 o 
 -16  14   0      315.60      397.92     82.34 o 
 -15  14   0      165.53       47.03     44.08 o 
 -14  14   0       29.73       27.37     39.24 o 
 -13  14   0     1074.67      967.76    241.95 o 
 -12  14   0     1288.53     1298.79     95.22 o 
 -11  14   0        0.56        3.91     24.10 o 
 -10  14   0      322.34      345.23     51.57 o 
  -9  14   0     2163.27     2012.13     73.91 o 
  -8  14   0      671.95      671.98     47.60 o 
  -7  14   0      600.22      610.30     57.78 o 
  -6  14   0     1375.02     1462.22     82.52 o 
  -5  14   0     1475.44     1602.71     65.96 o 
  -4  14   0      830.33      860.83     40.65 o 
  -3  14   0     1476.68     1543.55     52.34 o 
  -2  14   0      792.47      820.36     42.58 o 
  -1  14   0      478.55      426.53     39.10 o 
   0  14   0     2165.94     2021.66     82.45 o 
   1  14   0     3286.63     3344.37     93.81 o 
   2  14   0     2284.50     2458.87    202.29 o 
   3  14   0      562.93      586.99     56.65 o 
   4  14   0      583.03      574.20     50.05 o 
   5  14   0     2040.41     2233.72     87.73 o 
   6  14   0     1424.91     1528.56    241.95 o 
   7  14   0      632.21      787.52     85.76 o 
   8  14   0      928.88      954.67    109.66 o 
   9  14   0      221.38      221.84     69.54 o 
 -18  15   0      198.68      255.05    100.29 o 
 -17  15   0      322.67      415.80     68.27 o 
 -16  15   0       70.29      147.07    113.95 o 
 -15  15   0      702.02      752.75     73.26 o 
 -14  15   0      386.85      270.05    115.90 o 
 -13  15   0      458.83      418.22    116.29 o 
 -12  15   0      954.77     1008.35    141.27 o 
 -11  15   0     1668.83     1772.47     73.11 o 
 -10  15   0     1034.61     1023.99     85.72 o 
  -9  15   0     2794.36     2848.14    105.94 o 
  -8  15   0      734.38      634.01     51.45 o 
  -7  15   0        0.83      -14.29     23.02 o 
  -6  15   0      734.73      740.33     50.92 o 
  -5  15   0      785.55      912.30     54.77 o 
  -4  15   0     1238.20     1097.87     59.64 o 
  -3  15   0     1789.54     1695.37     56.91 o 
  -2  15   0       51.73       25.92     25.97 o 
  -1  15   0       79.50      127.62     30.90 o 
   0  15   0      623.39      726.33     55.26 o 
   1  15   0     1016.78     1032.42    123.58 o 
   2  15   0        9.35        3.07     30.00 o 
   3  15   0        3.58      -26.92     26.92 o 
   4  15   0      270.68      251.79     41.39 o 
   5  15   0       19.70       27.64     62.05 o 
   6  15   0       15.86       32.97    110.05 o 
   7  15   0       13.52       13.22     51.14 o 
 -18  16   0        1.85       73.78     58.54 o 
 -17  16   0        4.05       -4.80     40.12 o 
 -16  16   0       19.91       24.02     60.49 o 
 -15  16   0      317.60      268.04     61.64 o 
 -14  16   0       47.37      100.51     47.73 o 
 -13  16   0      299.77      438.51     64.23 o 
 -12  16   0      244.77      277.83     58.69 o 
 -11  16   0      784.96      837.71     56.42 o 
 -10  16   0       44.57       15.85     29.17 o 
  -9  16   0      854.08      875.29     55.99 o 
  -8  16   0      382.05      397.84     43.80 o 
  -7  16   0      346.88      330.85     49.87 o 
  -6  16   0      221.18      301.30     40.48 o 
  -5  16   0     1193.11     1430.01     85.39 o 
  -4  16   0      522.30      565.79     90.31 o 
  -3  16   0      276.42      317.54     50.79 o 
  -2  16   0      581.18      613.14     59.54 o 
  -1  16   0      589.78      522.14     45.11 o 
   0  16   0     1685.53     1860.20     75.36 o 
   1  16   0     3086.03     3343.70    100.80 o 
   2  16   0      438.72      504.34     70.24 o 
   3  16   0      359.44      384.41     58.23 o 
   4  16   0      759.40      645.16     85.85 o 
   5  16   0      653.29      611.27     77.57 o 
   6  16   0      933.57     1102.10     95.79 o 
 -17  17   0      178.21      330.16     87.03 o 
 -16  17   0      666.29      885.66    179.51 o 
 -15  17   0     1160.66     1290.55     97.63 o 
 -14  17   0      607.95      739.23     76.59 o 
 -13  17   0      246.42      202.13     50.47 o 
 -12  17   0      532.11      603.75     69.48 o 
 -11  17   0     1865.92     2136.25    161.56 o 
 -10  17   0     1408.25     1404.40     72.78 o 
  -9  17   0      687.61      676.56     84.04 o 
  -8  17   0     1573.66     1588.44     72.42 o 
  -7  17   0      162.40      228.90     42.26 o 
  -6  17   0      400.68      333.81     45.08 o 
  -5  17   0     2276.82     2379.17     86.98 o 
  -4  17   0      522.18      449.71     63.61 o 
  -3  17   0       40.36       16.57     33.63 o 
  -2  17   0       55.01       48.51     37.95 o 
  -1  17   0      938.02      879.80     70.28 o 
   0  17   0      548.48      599.33     57.74 o 
   1  17   0       27.05      119.75     39.11 o 
   2  17   0       45.32       49.82     35.22 o 
   3  17   0      169.21      156.56     56.59 o 
   4  17   0        7.85       55.78     52.88 o 
   5  17   0        2.24       69.89     53.44 o 
 -16  18   0      193.46      187.83    104.20 o 
 -15  18   0      130.31      155.75     51.48 o 
 -14  18   0       59.73       58.10     44.88 o 
 -13  18   0      178.88      184.03     51.80 o 
 -12  18   0      117.09      207.94     54.02 o 
 -11  18   0        5.34      -15.10     37.85 o 
 -10  18   0       48.09       28.89     31.47 o 
  -9  18   0      607.39      614.24     53.71 o 
  -8  18   0       12.52       19.17     29.33 o 
  -7  18   0      137.19      136.31     38.60 o 
  -6  18   0      343.47      395.73     82.04 o 
  -5  18   0       57.14       96.91     39.91 o 
  -4  18   0      535.68      516.48     58.04 o 
  -3  18   0      831.72      884.97     71.26 o 
  -2  18   0       62.43      -26.06     33.63 o 
  -1  18   0        2.73       34.97     39.59 o 
   0  18   0     1564.45     1793.27    115.12 o 
   1  18   0      211.77      220.64     53.70 o 
   2  18   0       25.09      -28.88     69.46 o 
   3  18   0      476.78      561.62    113.17 o 
 -15  19   0      291.22      109.01    126.05 o 
 -14  19   0       26.25       16.69     59.71 o 
 -13  19   0       28.72       20.18    113.56 o 
 -12  19   0      264.93      264.38     59.09 o 
 -11  19   0      257.15      257.97     56.88 o 
 -10  19   0      865.76      969.95     80.69 o 
  -9  19   0      425.55      433.09     53.88 o 
  -8  19   0      357.64      446.32     51.52 o 
  -7  19   0      334.99      380.38     56.07 o 
  -6  19   0       25.82      -26.43     31.91 o 
  -5  19   0      564.82      569.40     61.69 o 
  -4  19   0      713.40      857.23     72.65 o 
  -3  19   0       56.03       81.00     40.56 o 
  -2  19   0       23.07        3.47     37.25 o 
  -1  19   0      566.96      668.81    147.51 o 
   0  19   0       57.37       97.34     41.87 o 
   1  19   0        4.46       25.76     78.83 o 
   2  19   0      277.79      380.10    108.49 o 
 -14  20   0       14.75       54.66     45.86 o 
 -13  20   0       11.53       44.99     43.23 o 
 -12  20   0       59.07       72.08     45.45 o 
 -11  20   0        0.49       91.21     66.34 o 
 -10  20   0       41.38       22.97     83.90 o 
  -9  20   0        2.39       88.18     88.98 o 
  -8  20   0        8.84       79.90     40.85 o 
  -7  20   0       10.43      -25.81     58.93 o 
  -6  20   0       14.47        8.59     35.99 o 
  -5  20   0      350.23      343.15     57.38 o 
  -4  20   0      406.79      351.33     61.08 o 
  -3  20   0       18.97       24.26     48.78 o 
  -2  20   0       21.89       75.49     44.96 o 
  -1  20   0      178.19      208.71     54.55 o 
 -12  21   0      531.04      570.55     88.98 o 
 -11  21   0      237.69      320.34     63.61 o 
 -10  21   0      181.62      285.80     62.44 o 
  -9  21   0       34.71       -5.46     45.27 o 
  -8  21   0       17.29       -0.78     43.71 o 
  -7  21   0       15.37       45.11     79.61 o 
  -6  21   0      426.23      447.68     75.32 o 
  -5  21   0      383.37      393.08     81.95 o 
  -4  21   0        5.13       21.95     39.68 o 
  -3  21   0      200.06      183.95     53.51 o 
   3 -21   1      137.59      106.45     47.20 o 
   4 -21   1        5.38       42.18     43.89 o 
   5 -21   1        1.25        3.34     39.18 o 
   6 -21   1      141.90      147.51     47.25 o 
   7 -21   1       61.49       -5.46     35.45 o 
   8 -21   1       37.80       20.55     39.01 o 
   9 -21   1      176.99      128.00     61.66 o 
  10 -21   1      263.51      367.49    130.73 o 
  11 -21   1      145.61      240.02     74.93 o 
  12 -21   1       41.37      102.73    101.46 o 
   0 -20   1      265.92      200.21     54.86 o 
   1 -20   1      221.10      213.98     53.38 o 
   2 -20   1      406.20      369.09     63.86 o 
   3 -20   1      319.22      232.34     53.06 o 
   4 -20   1      647.75      557.85     66.67 o 
   5 -20   1     1543.35     1406.69     88.76 o 
   6 -20   1      464.43      547.26     63.23 o 
   7 -20   1      212.14      144.30     45.73 o 
   8 -20   1      166.87       68.27     42.09 o 
   9 -20   1      425.40      494.23     76.39 o 
  10 -20   1     1400.95     1876.37    110.11 o 
  11 -20   1      270.47      273.69     60.14 o 
  12 -20   1       59.41       99.54     47.22 o 
  13 -20   1       43.34      152.61     54.24 o 
  14 -20   1       35.79       19.92     44.17 o 
  -2 -19   1      145.10      137.37     89.76 o 
  -1 -19   1       14.37       53.57     44.44 o 
   0 -19   1       63.95       50.63     43.71 o 
   1 -19   1       29.00       86.07     48.39 o 
   2 -19   1      152.94      186.85     65.17 o 
   3 -19   1       13.03       -0.91     35.66 o 
   4 -19   1      409.39      459.65     88.98 o 
   5 -19   1       31.81      -15.43     34.73 o 
   6 -19   1        5.82        4.98     34.50 o 
   7 -19   1        5.27      -29.16     29.16 o 
   8 -19   1      215.47      225.36     44.65 o 
   9 -19   1      618.88      633.44     63.91 o 
  10 -19   1      166.63      167.85     40.78 o 
  11 -19   1       10.58       83.49     46.00 o 
  12 -19   1      127.31      114.52     78.05 o 
  13 -19   1      280.14      461.46    129.56 o 
  14 -19   1       41.09       92.87     49.77 o 
  15 -19   1      369.54      324.02     70.91 o 
  -4 -18   1      171.61       98.60     76.88 o 
  -3 -18   1      281.74      163.90     94.44 o 
  -2 -18   1      406.60      524.73     68.58 o 
  -1 -18   1      406.82      433.32     62.21 o 
   0 -18   1     1038.30      828.11     89.76 o 
   1 -18   1     2322.43     2355.04    277.47 o 
   2 -18   1       68.36       11.83     36.23 o 
   3 -18   1      269.54      205.05     46.93 o 
   4 -18   1     1437.31     1326.60     82.41 o 
   5 -18   1     1229.71     1246.95     79.31 o 
   6 -18   1      907.20      871.01     59.79 o 
   7 -18   1     1110.81     1042.03     63.84 o 
   8 -18   1      547.01      491.31     49.37 o 
   9 -18   1     1803.07     1994.46     83.73 o 
  10 -18   1     2202.95     2061.61     86.11 o 
  11 -18   1      507.13      760.06     73.63 o 
  12 -18   1      386.77      494.69     76.49 o 
  13 -18   1      161.17      176.98     52.07 o 
  14 -18   1      469.00      448.84     67.57 o 
  15 -18   1      908.79     1034.27     89.71 o 
  16 -18   1      264.85      310.31     66.46 o 
  -5 -17   1       77.83      -34.55     48.00 o 
  -4 -17   1      241.49      249.77     75.71 o 
  -3 -17   1      218.91      229.71     42.44 o 
  -2 -17   1       44.17       78.58     36.91 o 
  -1 -17   1      832.36      907.48     59.24 o 
   0 -17   1      762.79      793.92     70.37 o 
   1 -17   1      261.34      323.14     53.86 o 
   2 -17   1       27.08       38.87     36.37 o 
   3 -17   1       43.36       37.23     36.19 o 
   4 -17   1       37.54       50.38     36.67 o 
   5 -17   1       15.20       16.18     56.16 o 
   6 -17   1       78.25       81.03     32.53 o 
   7 -17   1      217.15      262.00     53.41 o 
   8 -17   1       70.56      123.01     35.03 o 
   9 -17   1      168.50      253.91     43.47 o 
  10 -17   1      502.53      468.03     48.97 o 
  11 -17   1       88.43       30.10     32.23 o 
  12 -17   1       28.11       91.62     83.51 o 
  13 -17   1       51.98       81.23    106.54 o 
  14 -17   1      176.82      213.73     65.17 o 
  15 -17   1      658.26      645.74     72.19 o 
  16 -17   1      129.24      263.99     77.27 o 
  17 -17   1       48.27       63.90     48.78 o 
  -7 -16   1       54.60       48.70     56.59 o 
  -6 -16   1      397.96      430.53    128.78 o 
  -5 -16   1       69.33        6.32     44.05 o 
  -4 -16   1       41.85       34.68     31.71 o 
  -3 -16   1      374.39      356.94     83.03 o 
  -2 -16   1       63.80       60.13     33.35 o 
  -1 -16   1     1083.94     1065.35    136.59 o 
   0 -16   1     1689.87     1844.11     73.58 o 
   1 -16   1       20.18        1.61     25.75 o 
   2 -16   1      152.89      150.73    150.25 o 
   3 -16   1     1461.98     1503.09    128.39 o 
   4 -16   1     3027.07     3199.98    172.91 o 
   5 -16   1     3771.78     3605.29    103.78 o 
   6 -16   1      908.43      801.95     60.25 o 
   7 -16   1      226.76      219.95     47.06 o 
   8 -16   1     1746.36     1827.25    106.17 o 
   9 -16   1     1540.16     1420.12     67.26 o 
  10 -16   1     3093.75     3110.20    152.16 o 
  11 -16   1     1304.29     1379.41     68.51 o 
  12 -16   1       90.12       50.81     49.56 o 
  13 -16   1      974.24     1001.25     82.14 o 
  14 -16   1      766.09      764.68     76.08 o 
  15 -16   1      448.98      567.66     71.19 o 
  16 -16   1      286.75      373.05     79.22 o 
  17 -16   1      494.05      733.35     79.68 o 
  18 -16   1      197.54      226.14     62.45 o 
  -8 -15   1      454.68      395.98    104.59 o 
  -7 -15   1      566.43      653.30     80.85 o 
  -6 -15   1      734.69      736.49    131.51 o 
  -5 -15   1      313.98      264.01     44.18 o 
  -4 -15   1      146.61      156.04     70.63 o 
  -3 -15   1      701.43      760.38     55.83 o 
  -2 -15   1     1186.34     1264.01     90.23 o 
  -1 -15   1      730.33      706.89     49.97 o 
   0 -15   1     1078.26     1029.37     75.58 o 
   1 -15   1     1651.23     1915.70     81.95 o 
   2 -15   1       42.46       30.09     26.50 o 
   3 -15   1      764.24      776.10     52.68 o 
   4 -15   1     1808.44     1812.24     72.59 o 
   5 -15   1      309.57      358.44     42.39 o 
   6 -15   1      494.55      425.22     42.98 o 
   7 -15   1      197.56      187.17     37.09 o 
   8 -15   1       26.87       -6.11     24.20 o 
   9 -15   1       65.19       75.83     29.86 o 
  10 -15   1       94.31       68.38     27.91 o 
  11 -15   1        6.20       26.27     34.16 o 
  12 -15   1        3.90        0.46     37.57 o 
  13 -15   1      113.78       68.94     43.98 o 
  14 -15   1       66.17       97.83     47.94 o 
  15 -15   1      920.48     1112.24     86.87 o 
  16 -15   1      101.97       47.49     41.93 o 
  17 -15   1      345.90      417.20     72.59 o 
  18 -15   1       28.66      168.98     56.73 o 
  -9 -14   1       53.89       87.65     61.63 o 
  -8 -14   1        0.07      -26.75     49.56 o 
  -7 -14   1        0.45      -24.13     43.85 o 
  -6 -14   1        0.95      -27.80     27.80 o 
  -5 -14   1      189.04      214.83     43.05 o 
  -4 -14   1      111.12      131.11     34.96 o 
  -3 -14   1      167.91      215.16     39.59 o 
  -2 -14   1      735.22      695.65     50.50 o 
  -1 -14   1      446.05      445.45     80.16 o 
   0 -14   1     1625.23     1765.53    107.06 o 
   1 -14   1     2811.94     2790.11     80.06 o 
   2 -14   1       49.22       81.40     25.20 o 
   3 -14   1      936.63      920.25     42.10 o 
   4 -14   1     5909.18     5872.67    127.33 o 
   5 -14   1     1211.06     1271.41     81.13 o 
   6 -14   1     1537.84     1356.67     90.92 o 
   7 -14   1     1772.82     1604.74     66.06 o 
   8 -14   1      911.45      886.33     52.11 o 
   9 -14   1     2596.20     2249.55    137.09 o 
  10 -14   1     1315.04     1241.95     68.84 o 
  11 -14   1     1697.21     1940.06     74.33 o 
  12 -14   1      932.11      922.71    192.00 o 
  13 -14   1       73.49       82.31     77.27 o 
  14 -14   1      297.05      317.15     60.27 o 
  15 -14   1     1304.01     1515.02     95.40 o 
  16 -14   1       51.97      108.84     46.01 o 
  17 -14   1      199.69      358.87     72.59 o 
  18 -14   1      206.37      276.68     61.64 o 
  19 -14   1      111.19      166.34    123.71 o 
 -10 -13   1       93.94      190.31     63.31 o 
  -9 -13   1       40.24      -30.56     46.06 o 
  -8 -13   1      429.39      544.28    115.90 o 
  -7 -13   1      442.92      379.52     70.48 o 
  -6 -13   1     1092.10     1092.32    122.98 o 
  -5 -13   1      404.75      432.22     52.94 o 
  -4 -13   1      457.40      454.90     44.81 o 
  -3 -13   1      981.41     1057.25     57.29 o 
  -2 -13   1      513.66      613.14     46.03 o 
  -1 -13   1      754.18      806.37     48.68 o 
   0 -13   1      612.11      767.60     63.92 o 
   1 -13   1     2380.51     2453.90     63.62 o 
   2 -13   1     1390.33     1262.54     46.51 o 
   3 -13   1      190.07      137.76     41.91 o 
   4 -13   1      679.24      696.61     39.21 o 
   5 -13   1       96.35      143.63     30.28 o 
   6 -13   1        5.58        4.73     43.04 o 
   7 -13   1     1692.56     1375.63    109.00 o 
   8 -13   1       21.36       37.41     31.29 o 
   9 -13   1      308.79      229.75     42.06 o 
  10 -13   1      224.23      219.40     35.12 o 
  11 -13   1       40.52       21.05     46.44 o 
  12 -13   1      465.55      480.24     58.69 o 
  13 -13   1        0.59      -16.23     33.44 o 
  14 -13   1      982.21     1138.10     80.47 o 
  15 -13   1       46.05       72.15     64.00 o 
  16 -13   1       16.77       39.27     40.56 o 
  17 -13   1       78.42      140.96     51.31 o 
  18 -13   1       39.78       19.51     72.98 o 
  19 -13   1       25.46       47.95     48.39 o 
 -11 -12   1       26.08       -3.82     47.00 o 
 -10 -12   1        6.13       40.53     49.64 o 
  -9 -12   1        2.26       14.27     49.89 o 
  -8 -12   1       49.73       76.55     52.60 o 
  -7 -12   1      103.99      140.04     54.19 o 
  -6 -12   1      561.24      661.70     72.22 o 
  -5 -12   1       73.29       78.45     44.45 o 
  -4 -12   1       85.98      143.87     33.84 o 
  -3 -12   1      630.38      647.11     46.99 o 
  -2 -12   1      145.85      199.17     33.50 o 
  -1 -12   1     2405.90     2284.94     72.57 o 
   0 -12   1     2104.07     2065.24     70.86 o 
   1 -12   1     1865.64     1435.65     47.86 o 
   2 -12   1       54.12       26.95     21.62 o 
   3 -12   1     3229.50     3192.05     67.27 o 
   4 -12   1     3423.98     3448.90     68.61 o 
   5 -12   1     2014.60     1984.01     49.53 o 
   6 -12   1     3560.16     3227.14     85.18 o 
   7 -12   1      776.39      694.72     73.97 o 
   8 -12   1      265.55      288.96     40.15 o 
   9 -12   1     1354.09     1401.34     69.80 o 
  10 -12   1     2281.05     2101.65     88.36 o 
  11 -12   1       85.61        4.92     30.40 o 
  12 -12   1      325.04      258.88     86.64 o 
  13 -12   1      266.28      301.42     40.40 o 
  14 -12   1       62.78       14.87     48.39 o 
  15 -12   1      223.45      280.42     56.83 o 
  16 -12   1      648.58      676.68     70.32 o 
  17 -12   1      144.74       94.06     48.45 o 
  18 -12   1      243.33      278.72     97.56 o 
  19 -12   1      100.45      103.05     50.58 o 
 -12 -11   1      305.87      246.29     70.79 o 
 -11 -11   1       35.11      167.96     81.17 o 
 -10 -11   1       33.73       -9.59    106.93 o 
  -9 -11   1        4.39       -6.17     47.97 o 
  -8 -11   1      297.63      368.67     68.71 o 
  -7 -11   1      535.35      645.32     73.42 o 
  -6 -11   1      157.14      181.47    119.42 o 
  -5 -11   1       76.39      144.47     45.45 o 
  -4 -11   1      129.54      120.86     74.93 o 
  -3 -11   1      574.12      471.37     93.28 o 
  -2 -11   1     1356.91     1455.68     91.07 o 
  -1 -11   1      479.66      455.81     32.06 o 
   0 -11   1       16.00        4.80     24.00 o 
   1 -11   1     1746.44     1642.27     48.94 o 
   2 -11   1     5146.66     4814.98     93.73 o 
   3 -11   1      255.83      310.97     31.98 o 
   4 -11   1       61.13       78.08     21.98 o 
   5 -11   1     4885.69     4677.90     77.38 o 
   6 -11   1     4850.62     4237.14     71.75 o 
   7 -11   1      693.60      575.55     43.16 o 
   8 -11   1        9.50        9.03     19.49 o 
   9 -11   1      476.63      423.98     36.62 o 
  10 -11   1        6.18      -13.04     24.79 o 
  11 -11   1       76.37       84.37     44.88 o 
  12 -11   1      248.51      299.98     48.10 o 
  13 -11   1       26.12       44.81     29.47 o 
  14 -11   1      578.95      578.30     49.18 o 
  15 -11   1      111.09       64.52     40.69 o 
  16 -11   1      142.46       74.68     61.66 o 
  17 -11   1        6.66      -68.29     68.29 o 
  18 -11   1      162.49       59.24     52.29 o 
  19 -11   1       76.07       20.89     45.85 o 
 -13 -10   1        6.06       51.52     55.88 o 
 -12 -10   1       44.07       92.72     55.06 o 
 -11 -10   1       12.93        2.10     46.57 o 
 -10 -10   1       76.34      115.39     57.37 o 
  -9 -10   1       22.31      -49.17     49.17 o 
  -8 -10   1        1.07       33.64     46.52 o 
  -7 -10   1       26.58        2.37     43.26 o 
  -6 -10   1        0.38      -29.33     36.53 o 
  -5 -10   1      158.37      179.83     47.41 o 
  -4 -10   1      119.17       84.21     39.10 o 
  -3 -10   1      386.14      485.40     54.89 o 
  -2 -10   1      401.85      274.77     44.44 o 
  -1 -10   1       97.50       99.66     22.11 o 
   0 -10   1     2033.56     2116.91     72.04 o 
   1 -10   1      745.20      847.73     35.10 o 
   2 -10   1      168.51      155.58     22.01 o 
   3 -10   1     4766.10     4620.88     76.58 o 
   4 -10   1     6941.05     6902.23     98.16 o 
   5 -10   1      399.63      417.49     23.51 o 
   6 -10   1      617.23      491.31     24.59 o 
   7 -10   1     5755.55     5303.64    111.70 o 
   8 -10   1      966.73      965.56     45.00 o 
   9 -10   1     2199.95     2254.08     67.88 o 
  10 -10   1     5953.51     5500.35    183.81 o 
  11 -10   1     1330.79     1204.53     71.89 o 
  12 -10   1      765.29      958.12     53.91 o 
  13 -10   1      643.19      661.83     49.81 o 
  14 -10   1      142.14      135.63     34.85 o 
  15 -10   1        1.04      -30.65     30.65 o 
  16 -10   1     1044.34     1182.89     82.09 o 
  17 -10   1      541.74      494.25     72.98 o 
  18 -10   1      101.39       52.88     89.37 o 
  19 -10   1        1.93       38.43     45.89 o 
 -13  -9   1        0.79       16.63     51.57 o 
 -12  -9   1      251.73      270.77     70.03 o 
 -11  -9   1      541.44      550.41     81.17 o 
 -10  -9   1        1.14        1.76     47.61 o 
  -9  -9   1       13.34      -40.20     40.20 o 
  -8  -9   1      366.41      447.52     63.21 o 
  -7  -9   1      204.12      207.72     80.00 o 
  -6  -9   1      822.89      855.62     68.82 o 
  -5  -9   1      495.12      546.77     75.71 o 
  -4  -9   1       68.77       95.02     37.73 o 
  -3  -9   1     2120.82     1764.12     79.82 o 
  -2  -9   1     2218.84     2391.57     65.33 o 
  -1  -9   1      676.24      575.99     31.43 o 
   0  -9   1      256.49      207.15     22.84 o 
   1  -9   1     4092.27     3664.82     66.70 o 
   2  -9   1     3137.28     2899.61     60.05 o 
   3  -9   1      209.49      211.37     21.74 o 
   4  -9   1      382.57      440.75     22.65 o 
   5  -9   1      129.90      117.20     15.88 o 
   6  -9   1     1599.96     1672.99     38.94 o 
   7  -9   1      787.45      780.40     40.25 o 
   8  -9   1      119.17      174.34     20.88 o 
   9  -9   1     1202.27     1178.13     44.61 o 
  10  -9   1        6.18       19.08     28.77 o 
  11  -9   1      386.17      421.13     39.45 o 
  12  -9   1        0.20       19.98     25.14 o 
  13  -9   1      177.42      221.13     38.87 o 
  14  -9   1     1011.92      849.13     53.78 o 
  15  -9   1      664.02      707.28     53.68 o 
  16  -9   1       70.10       24.99     38.93 o 
  17  -9   1       30.52        7.62     62.83 o 
  18  -9   1      161.85      145.68     51.00 o 
  19  -9   1      129.48       89.73     62.44 o 
 -14  -8   1        0.23       -6.21     52.85 o 
 -13  -8   1       80.58       84.20     52.13 o 
 -12  -8   1        1.73        1.61     46.67 o 
 -11  -8   1        2.72       25.00     45.09 o 
 -10  -8   1       88.66      154.93     40.86 o 
  -9  -8   1       69.36       76.11     34.33 o 
  -8  -8   1      391.71      353.40     44.22 o 
  -7  -8   1     1472.89     1318.70     61.67 o 
  -6  -8   1      104.02      217.58     35.11 o 
  -5  -8   1      119.83      211.54     45.47 o 
  -4  -8   1       42.20       43.65     39.81 o 
  -3  -8   1      812.12      839.81     39.61 o 
  -2  -8   1     1722.67     1829.82     55.20 o 
  -1  -8   1     1634.44     1450.56     62.46 o 
   0  -8   1      841.36      704.44     53.62 o 
   1  -8   1     2647.03     2929.20    102.18 o 
   2  -8   1      259.89      222.39     19.38 o 
   3  -8   1      530.61      411.00     24.56 o 
   4  -8   1     2971.71     2880.13     49.99 o 
   5  -8   1     9637.05     8848.21    137.22 o 
   6  -8   1     2122.23     1958.67     55.13 o 
   7  -8   1     2371.07     2385.44     77.28 o 
   8  -8   1     3614.12     3697.97     75.26 o 
   9  -8   1     5328.04     5118.49     95.47 o 
  10  -8   1     3856.74     3929.86     85.44 o 
  11  -8   1     1317.31     1451.83     47.13 o 
  12  -8   1     2778.53     2678.75    123.09 o 
  13  -8   1      398.28      332.57     39.92 o 
  14  -8   1        0.72      -23.49     23.49 o 
  15  -8   1      830.37      891.78     57.33 o 
  16  -8   1     1374.19     1222.04     83.31 o 
  17  -8   1      394.44      453.29    124.49 o 
  18  -8   1       73.63       71.74     46.08 o 
  19  -8   1       84.46      175.46     56.60 o 
 -15  -7   1       19.69       13.56     52.95 o 
 -14  -7   1        2.70       41.22     51.18 o 
 -13  -7   1      391.60      307.56     67.57 o 
 -12  -7   1      459.21      498.20    104.98 o 
 -11  -7   1        6.98       -8.80     31.35 o 
 -10  -7   1       18.14       15.43     30.17 o 
  -9  -7   1      921.45      952.79     56.72 o 
  -8  -7   1      991.10      961.76     75.20 o 
  -7  -7   1      784.30      835.84     49.92 o 
  -6  -7   1     1753.69     1780.12     74.37 o 
  -5  -7   1     2438.51     2492.18     73.94 o 
  -4  -7   1        0.71       40.75     21.63 o 
  -3  -7   1      567.45      652.38     34.50 o 
  -2  -7   1      980.99      862.75     38.17 o 
  -1  -7   1      143.56       87.69     22.35 o 
   0  -7   1       31.54      -16.69     16.69 o 
   1  -7   1    10258.19     9895.31    119.33 o 
   2  -7   1     3002.18     3588.22     57.47 o 
   3  -7   1      389.81      434.16     27.66 o 
   4  -7   1     1707.08     2187.97     40.06 o 
   5  -7   1     4793.88     4795.80     68.15 o 
   6  -7   1     8189.90     8559.21    131.88 o 
   7  -7   1      968.30      904.09     30.55 o 
   8  -7   1      138.01      179.32     24.80 o 
   9  -7   1      226.04      211.17     28.99 o 
  10  -7   1      454.08      367.86     28.50 o 
  11  -7   1      149.47      163.79     31.09 o 
  12  -7   1       33.56       73.90     22.99 o 
  13  -7   1     2094.09     2003.86    108.94 o 
  14  -7   1      513.59      405.46     43.69 o 
  15  -7   1     1025.02     1169.64     62.83 o 
  16  -7   1      143.46      137.28     40.83 o 
  17  -7   1        5.57        6.46     37.43 o 
  18  -7   1      300.11      349.60     64.81 o 
  19  -7   1      653.80      579.13    120.98 o 
 -15  -6   1       21.97        1.35     93.27 o 
 -14  -6   1       44.76      118.75     61.53 o 
 -13  -6   1        1.56       56.39     52.13 o 
 -12  -6   1      220.24      195.47     43.51 o 
 -11  -6   1       42.05      -28.47     28.47 o 
 -10  -6   1      122.27      217.46     38.50 o 
  -9  -6   1      245.60      231.50     37.62 o 
  -8  -6   1     1187.92     1230.80     57.31 o 
  -7  -6   1      292.58      302.55     36.17 o 
  -6  -6   1      391.27      398.16     36.91 o 
  -5  -6   1      153.27      158.49     29.30 o 
  -4  -6   1     1893.42     1900.35     42.57 o 
  -3  -6   1     5508.61     5406.18     93.62 o 
  -2  -6   1      905.40      780.34     34.29 o 
  -1  -6   1     1775.35     2157.73     51.76 o 
   0  -6   1     5979.95     6189.26     97.73 o 
   1  -6   1       53.19      238.03     17.71 o 
   2  -6   1     1604.82     1853.22     42.72 o 
   3  -6   1     7176.87     7759.41     92.80 o 
   4  -6   1      989.16      784.57     24.45 o 
   5  -6   1    12758.92    12942.46    173.91 o 
   6  -6   1    10968.82    11169.29    189.25 o 
   7  -6   1     6140.26     6178.93    183.53 o 
   8  -6   1     7839.59     7547.72    146.69 o 
   9  -6   1     3761.91     3837.37     70.98 o 
  10  -6   1     7321.72     7247.38    108.72 o 
  11  -6   1    12210.42    11773.90    157.41 o 
  12  -6   1     4852.65     4450.53     88.06 o 
  13  -6   1     1987.41     2141.62     61.92 o 
  14  -6   1      143.76      165.56     30.52 o 
  15  -6   1     1208.44     1277.56     54.43 o 
  16  -6   1     1175.16     1212.42     66.30 o 
  17  -6   1      341.98      301.92    125.66 o 
  18  -6   1       16.05       64.63     46.45 o 
 -16  -5   1       78.08      123.58     57.45 o 
 -15  -5   1      160.27      140.25     60.76 o 
 -14  -5   1      375.86      357.86    108.88 o 
 -13  -5   1      388.09      291.80     47.43 o 
 -12  -5   1      597.52      635.11     65.36 o 
 -11  -5   1      288.14      399.46     45.26 o 
 -10  -5   1      501.38      619.42     47.67 o 
  -9  -5   1     2766.27     2788.49    108.78 o 
  -8  -5   1      952.04      939.54     49.93 o 
  -7  -5   1      122.25      141.98     37.36 o 
  -6  -5   1     4559.71     4245.31    101.22 o 
  -5  -5   1     7724.85     7290.19    140.47 o 
  -4  -5   1     1103.06     1349.06     34.09 o 
  -3  -5   1       85.20       78.35     15.95 o 
  -2  -5   1     7494.64     7265.72     92.29 o 
  -1  -5   1     4820.88     5623.51     88.27 o 
   0  -5   1      465.09      340.74     62.47 o 
   1  -5   1    15365.74    15068.73    158.72 o 
   2  -5   1     1758.14     1695.95     36.28 o 
   3  -5   1      331.97      700.46     26.81 o 
   4  -5   1     1992.60     2024.41     47.21 o 
   5  -5   1      780.47      907.41     26.37 o 
   6  -5   1     5421.48     5168.25    165.89 o 
   7  -5   1     5183.95     4824.19    133.54 o 
   8  -5   1     4109.32     3977.39     69.47 o 
   9  -5   1     1431.92     1160.53     53.74 o 
  10  -5   1      868.09      830.29     37.79 o 
  11  -5   1      271.76      270.31     32.26 o 
  12  -5   1      656.07      600.49     37.38 o 
  13  -5   1      160.48      100.93     26.95 o 
  14  -5   1      552.45      552.18     39.73 o 
  15  -5   1     1221.47     1119.28     53.25 o 
  16  -5   1      403.81      414.59     41.75 o 
  17  -5   1      343.06      436.30     61.10 o 
 -16  -4   1      221.77      287.88     68.75 o 
 -15  -4   1      751.57      601.93     77.76 o 
 -14  -4   1      110.82      139.86     78.05 o 
 -13  -4   1      423.51      479.25     50.57 o 
 -12  -4   1      579.64      720.52     64.23 o 
 -11  -4   1      351.00      388.21     55.85 o 
 -10  -4   1        1.69      -24.06     24.06 o 
  -9  -4   1      735.54      657.43     44.14 o 
  -8  -4   1      683.76      741.10     44.31 o 
  -7  -4   1     1313.64     1362.62     39.01 o 
  -6  -4   1     2055.27     1823.28     75.93 o 
  -5  -4   1      303.52      338.26     19.55 o 
  -4  -4   1     1430.71     1518.55     69.10 o 
  -3  -4   1    22237.58    22570.56    292.12 o 
  -2  -4   1     7049.82     7387.01     89.91 o 
  -1  -4   1     1587.00     1624.85     33.24 o 
   0  -4   1    14788.23    15172.59    186.72 o 
   1  -4   1    28137.20    29998.25    290.68 o 
   2  -4   1       11.04        7.41      8.71 o 
   3  -4   1     1008.89      964.35     35.79 o 
   4  -4   1     1328.03     1236.70     39.65 o 
   5  -4   1     5650.63     6284.80     92.79 o 
   6  -4   1    26875.67    28359.13    331.26 o 
   7  -4   1     3524.94     3115.51     56.98 o 
   8  -4   1        2.04        0.10     16.08 o 
   9  -4   1     9134.49     9298.42    125.63 o 
  10  -4   1     9920.65     9284.00    130.61 o 
  11  -4   1     5972.11     5569.59    121.33 o 
  12  -4   1     3053.94     2945.91     70.78 o 
  13  -4   1     1435.58     1468.91     53.99 o 
  14  -4   1      733.25      716.76     43.33 o 
  15  -4   1     1580.97     1405.58     58.91 o 
  16  -4   1     2578.02     2761.35     82.13 o 
  17  -4   1     1571.50     1636.19     67.19 o 
 -17  -3   1      116.97      220.79     63.61 o 
 -16  -3   1       35.96       30.41     48.73 o 
 -15  -3   1       17.52       97.38     55.18 o 
 -14  -3   1      885.89      852.34     59.98 o 
 -13  -3   1      591.37      652.54     70.65 o 
 -12  -3   1      630.89      567.78     47.65 o 
 -11  -3   1     1635.39     1621.93     66.26 o 
 -10  -3   1     1963.95     1896.59     67.64 o 
  -9  -3   1      553.20      641.33     33.53 o 
  -8  -3   1     1906.96     1835.61     48.03 o 
  -7  -3   1     1888.70     1972.56     71.36 o 
  -6  -3   1     2962.67     3110.39     56.66 o 
  -5  -3   1     7759.46     7992.49    102.03 o 
  -4  -3   1     5654.65     6082.46     79.87 o 
  -3  -3   1     3622.16     3709.21     53.08 o 
  -2  -3   1     6221.50     6419.69     78.09 o 
  -1  -3   1     9515.46    10022.59    108.72 o 
   0  -3   1     1526.07     1593.68     33.56 o 
   1  -3   1     3674.28     3750.05     46.43 o 
   2  -3   1    16937.33    18378.44    310.72 o 
   3  -3   1      527.08      346.78     16.66 o 
   4  -3   1       46.41       40.68     16.76 o 
   5  -3   1    15803.22    17597.33    185.19 o 
   6  -3   1    10422.26    10710.67    126.69 o 
   7  -3   1     7976.77     8116.62    106.54 o 
   8  -3   1     2007.49     2110.82     49.76 o 
   9  -3   1       38.86       65.90     20.45 o 
  10  -3   1       18.46        2.94     26.70 o 
  11  -3   1     1529.93     1511.36     50.58 o 
  12  -3   1       23.57       19.50     22.89 o 
  13  -3   1       35.78       93.24     26.84 o 
  14  -3   1      139.59      158.95     30.61 o 
  15  -3   1      338.01      322.20     39.73 o 
  16  -3   1      261.14      354.94     41.82 o 
  17  -3   1        1.41       54.71     47.78 o 
  18  -3   1      145.24      216.20     77.27 o 
 -17  -2   1      147.03      152.87     59.88 o 
 -16  -2   1      613.57      695.83    234.93 o 
 -15  -2   1      286.58      319.69     50.64 o 
 -14  -2   1       11.82      -25.61     29.81 o 
 -13  -2   1       23.89      -16.16     27.49 o 
 -12  -2   1      649.84      545.47     45.39 o 
 -11  -2   1     1562.64     1659.38     65.59 o 
 -10  -2   1      843.83      941.58     41.11 o 
  -9  -2   1        0.59       13.91     19.43 o 
  -8  -2   1      129.95      121.37     21.87 o 
  -7  -2   1     1479.96     1350.64     39.65 o 
  -6  -2   1     1640.67     1434.15     37.54 o 
  -5  -2   1        1.10       -8.92     12.87 o 
  -4  -2   1      483.83      447.99     20.35 o 
  -3  -2   1     6320.28     5931.86     73.53 o 
  -2  -2   1    13875.56    15566.58    180.55 o 
  -1  -2   1      443.10      656.48     21.23 o 
   0  -2   1     9225.31    10437.46    126.13 o 
   1  -2   1    11571.01    13447.79    155.56 o 
   2  -2   1     8818.21     9337.73     97.09 o 
   3  -2   1    12970.53    16003.40    186.25 o 
   4  -2   1      164.90      214.36     16.98 o 
   5  -2   1     7579.72     8624.88    103.36 o 
   6  -2   1     8155.85     7435.57     96.01 o 
   7  -2   1     1951.57     1858.48     43.74 o 
   8  -2   1     1038.98     1182.64     45.79 o 
   9  -2   1     6255.95     6476.99    100.15 o 
  10  -2   1    17587.59    16515.88    201.16 o 
  11  -2   1     7730.31     7581.91    119.65 o 
  12  -2   1     4731.91     4571.70     91.51 o 
  13  -2   1     3292.37     2954.58     75.82 o 
  14  -2   1     1429.04     1366.62     56.06 o 
  15  -2   1     1460.22     1359.28     58.93 o 
  16  -2   1     2841.16     2844.86    193.56 o 
  17  -2   1      776.35      733.62     89.37 o 
  18  -2   1      413.70      319.22     88.98 o 
 -18  -1   1       65.72      199.81     81.17 o 
 -17  -1   1        0.83       34.43     53.71 o 
 -16  -1   1      152.15      112.16     57.19 o 
 -15  -1   1      453.10      434.54     49.66 o 
 -14  -1   1      805.48      804.78     55.19 o 
 -13  -1   1      343.16      403.72     66.27 o 
 -12  -1   1     1487.38     1471.96     62.32 o 
 -11  -1   1     2470.46     2704.59     67.60 o 
 -10  -1   1      427.95      478.27     32.92 o 
  -9  -1   1     2650.11     2535.93     59.45 o 
  -8  -1   1     4714.50     4624.25     79.58 o 
  -7  -1   1      945.87      871.65     43.26 o 
  -6  -1   1     8601.05     9047.27    114.62 o 
  -5  -1   1    15313.80    15216.92    166.65 o 
  -4  -1   1     3779.50     3977.85     65.57 o 
  -3  -1   1      499.95      495.02     43.26 o 
  -2  -1   1     2536.92     2560.83     38.42 o 
  -1  -1   1    12127.10    14176.58    157.27 o 
   0  -1   1    23061.93    23469.29   1984.03 o 
   1  -1   1     7124.92     8171.31     83.33 o 
   2  -1   1     8515.19     9299.59     96.27 o 
   3  -1   1     4820.38     5276.51     64.21 o 
   4  -1   1    39338.43    42960.55    412.65 o 
   5  -1   1     3400.25     3042.83     50.77 o 
   6  -1   1     7639.19     7819.28    101.12 o 
   7  -1   1    16950.62    18027.58    200.74 o 
   8  -1   1     3741.15     3500.93     66.65 o 
   9  -1   1      998.40      932.89     46.30 o 
  10  -1   1     1743.77     1637.73     50.86 o 
  11  -1   1      264.53      272.83     30.42 o 
  12  -1   1        8.84       -0.36     21.69 o 
  13  -1   1       40.83      -15.28     30.53 o 
  14  -1   1        1.58        0.68     25.52 o 
  15  -1   1      448.54      468.07     56.79 o 
  16  -1   1      734.01      669.49    111.22 o 
  17  -1   1       71.55      113.28     55.29 o 
  18  -1   1       46.43       37.46     62.44 o 
 -18   0   1       37.57       55.42     65.56 o 
 -17   0   1      630.29      828.89    113.95 o 
 -16   0   1     1410.02     1530.70     75.58 o 
 -15   0   1      604.62      648.80     91.66 o 
 -14   0   1      287.29      225.05     43.85 o 
 -13   0   1       15.70        6.98     23.72 o 
 -12   0   1     1070.47     1052.72     46.43 o 
 -11   0   1     2265.30     2253.49     61.55 o 
 -10   0   1      315.22      437.14     52.85 o 
  -9   0   1      158.96      143.12     23.88 o 
  -8   0   1       64.84       56.47     19.06 o 
  -7   0   1       78.10       55.06     17.20 o 
  -6   0   1      643.70      692.22     33.01 o 
  -5   0   1       24.51       51.67     14.91 o 
  -4   0   1     1292.53     1039.86     27.89 o 
  -3   0   1      183.27      101.64     13.47 o 
  -2   0   1     1828.98     2321.81     55.81 o 
  -1   0   1        8.85       25.38      4.52 o 
   1   0   1    14958.77    16822.25    165.04 o 
   2   0   1       71.33      153.69     11.68 o 
   3   0   1     2100.28     2224.65     67.26 o 
   4   0   1     4553.97     5399.07     70.67 o 
   5   0   1    17245.15    18785.15    198.69 o 
   6   0   1     5659.93     5375.13     80.77 o 
   7   0   1     1265.42     1444.88     40.41 o 
   8   0   1      294.57      314.09     25.80 o 
   9   0   1     6577.33     6834.76    105.55 o 
  10   0   1     7010.53     7049.00    111.82 o 
  11   0   1     4063.30     4140.39     84.36 o 
  12   0   1     2967.04     3046.55     75.00 o 
  13   0   1      335.10      301.13     34.46 o 
  14   0   1      624.88      680.54     51.90 o 
  15   0   1     1815.69     1754.50    103.47 o 
  16   0   1     1439.54     1551.01    128.78 o 
  17   0   1      234.79      289.52     65.63 o 
  18   0   1      145.32      251.32     86.64 o 
 -19   1   1       23.27       80.39     72.59 o 
 -18   1   1      109.51      162.34     84.29 o 
 -17   1   1       18.96       96.19     44.76 o 
 -16   1   1      437.09      565.51     53.96 o 
 -15   1   1      365.33      383.37     70.13 o 
 -14   1   1      349.93      404.29     38.68 o 
 -13   1   1        5.01        3.43     30.30 o 
 -12   1   1     2164.51     1934.77     59.65 o 
 -11   1   1     1909.55     1744.15     54.63 o 
 -10   1   1       69.61       86.13     24.02 o 
  -9   1   1      967.52      792.42     36.30 o 
  -8   1   1     4841.11     4967.15    107.94 o 
  -7   1   1      615.76      705.54     35.59 o 
  -6   1   1     4475.23     4441.10     68.45 o 
  -5   1   1    10069.84    10335.59    119.51 o 
  -4   1   1        4.36        1.42     15.43 o 
  -3   1   1     3604.38     4138.94     75.23 o 
  -2   1   1    12918.14    13417.55    156.82 o 
  -1   1   1     8819.69     9935.89     99.72 o 
   0   1   1    28999.72    34223.55    454.99 o 
   1   1   1      619.74      644.50     14.82 o 
   2   1   1    10382.19    11327.04    117.95 o 
   3   1   1    13753.63    14430.38    150.76 o 
   4   1   1    17413.27    17918.19    187.67 o 
   5   1   1     2598.50     2818.66     50.10 o 
   6   1   1      521.01      498.92     25.42 o 
   7   1   1    10558.67    10656.34    134.80 o 
   8   1   1     4943.33     4873.50     82.79 o 
   9   1   1      870.41      754.85     49.79 o 
  10   1   1      954.15      888.87     40.23 o 
  11   1   1      309.23      319.76     32.09 o 
  12   1   1       33.39       62.57     25.06 o 
  13   1   1      372.75      340.48     42.89 o 
  14   1   1      122.52       85.46     73.37 o 
  15   1   1      285.53      224.14     60.39 o 
  16   1   1      151.17      210.48     79.61 o 
  17   1   1        8.55      -19.25     75.71 o 
 -19   2   1      116.37      156.88     76.49 o 
 -18   2   1       34.32      134.25     78.05 o 
 -17   2   1     1038.83     1079.18     76.10 o 
 -16   2   1     2562.14     2607.13    127.37 o 
 -15   2   1       61.56       66.05     30.62 o 
 -14   2   1      113.94       96.68     28.63 o 
 -13   2   1        9.93        9.55     23.21 o 
 -12   2   1      473.18      512.72     36.33 o 
 -11   2   1     3004.32     2671.16     65.28 o 
 -10   2   1     4592.14     4669.05     84.97 o 
  -9   2   1       38.04       56.05     20.95 o 
  -8   2   1     2305.93     2399.88     53.02 o 
  -7   2   1     7638.66     7997.01    105.53 o 
  -6   2   1      679.88      755.94     28.26 o 
  -5   2   1     1118.81     1566.23     34.99 o 
  -4   2   1     1139.31     1597.76     36.85 o 
  -3   2   1     6840.86     7110.08     93.15 o 
  -2   2   1     1090.38     1006.37     19.09 o 
  -1   2   1      182.18      181.55     10.25 o 
   0   2   1     1047.06     1036.03     24.58 o 
   1   2   1     4630.11     4990.71     59.10 o 
   2   2   1     6889.41     7269.06     83.66 o 
   3   2   1     1708.06     1795.72     34.68 o 
   4   2   1        7.38      -10.23     14.53 o 
   5   2   1     6622.67     7065.13     92.93 o 
   6   2   1     4128.15     4216.32     69.05 o 
   7   2   1     2916.69     3040.95     60.30 o 
   8   2   1        8.30       14.38     17.73 o 
   9   2   1        2.87        7.04     19.22 o 
  10   2   1     6493.95     6469.81    107.03 o 
  11   2   1     4016.34     4052.72    229.49 o 
  12   2   1      687.74      653.94     48.80 o 
  13   2   1      572.98      593.94     52.09 o 
  14   2   1     1152.96     1241.04     91.90 o 
  15   2   1      574.56      505.56     73.63 o 
  16   2   1      463.57      474.42    122.54 o 
  17   2   1      179.48      197.96    115.51 o 
 -18   3   1        2.89        7.62     38.55 o 
 -17   3   1        0.11       41.35     40.13 o 
 -16   3   1       30.34       45.04     29.46 o 
 -15   3   1       48.58       79.30     46.41 o 
 -14   3   1       14.87       89.45     29.12 o 
 -13   3   1      143.96      115.49     27.17 o 
 -12   3   1      973.84      936.14     43.92 o 
 -11   3   1     2968.86     2675.60     65.72 o 
 -10   3   1       78.89       54.98     21.70 o 
  -9   3   1      395.33      322.00     27.76 o 
  -8   3   1     1660.66     1636.92     44.13 o 
  -7   3   1     2606.35     2697.52     64.13 o 
  -6   3   1    10580.85    10080.30    119.79 o 
  -5   3   1    32676.98    35505.94    857.52 o 
  -4   3   1     7054.81     8206.65    110.09 o 
  -3   3   1    11657.18    12417.57    128.73 o 
  -2   3   1     5748.76     5458.01     63.73 o 
  -1   3   1      678.18      856.38     22.87 o 
   0   3   1    13113.76    14989.98    152.59 o 
   1   3   1      975.13     1018.49     66.34 o 
   2   3   1      351.31      344.72     21.22 o 
   3   3   1     4517.64     4726.96     65.46 o 
   4   3   1     2022.33     1735.77     37.24 o 
   5   3   1      495.54      427.20     23.33 o 
   6   3   1     1828.83     1929.41     45.10 o 
   7   3   1    11292.80    10863.73    140.17 o 
   8   3   1      648.83      694.99     34.57 o 
   9   3   1       16.12        1.95     19.43 o 
  10   3   1      998.94      917.24     49.84 o 
  11   3   1      329.99      328.01     40.90 o 
  12   3   1      508.54      481.34     45.99 o 
  13   3   1      467.10      476.56     68.56 o 
  14   3   1       53.03       36.23     97.17 o 
  15   3   1      512.53      606.65    147.51 o 
  16   3   1       63.52       24.22     51.11 o 
 -18   4   1      275.34      176.66    119.81 o 
 -17   4   1      820.49      884.13     60.75 o 
 -16   4   1      963.33     1103.91     94.26 o 
 -15   4   1      257.32      246.88     36.20 o 
 -14   4   1       51.01       45.83     24.97 o 
 -13   4   1      256.59      206.15     31.95 o 
 -12   4   1      485.36      648.78     46.13 o 
 -11   4   1     1702.37     1730.16     53.19 o 
 -10   4   1       68.90      118.90     22.86 o 
  -9   4   1       67.62       51.67     19.00 o 
  -8   4   1       24.78       62.29     17.76 o 
  -7   4   1     4082.09     4182.25     67.71 o 
  -6   4   1      884.22      709.42     40.50 o 
  -5   4   1       24.41       29.96     29.66 o 
  -4   4   1    11628.96    12719.10    136.27 o 
  -3   4   1     3423.82     3274.00     46.89 o 
  -2   4   1    22144.77    22648.70    224.19 o 
  -1   4   1       23.03       25.73     14.65 o 
   0   4   1     4417.90     4418.58     59.96 o 
   1   4   1     3518.85     3599.07     92.76 o 
   2   4   1      824.56     1016.69     44.55 o 
   3   4   1     4794.45     4494.77    150.27 o 
   4   4   1     3377.98     3489.97     58.71 o 
   5   4   1      351.19      364.53     23.01 o 
   6   4   1      495.71      493.64     26.86 o 
   7   4   1      723.58      767.94     42.47 o 
   8   4   1      286.28      296.75     26.50 o 
   9   4   1     1522.18     1378.99     58.64 o 
  10   4   1     2408.89     2654.37     83.00 o 
  11   4   1      731.04      800.48     62.25 o 
  12   4   1      466.56      472.85     68.79 o 
  13   4   1      358.28      462.51    101.86 o 
  14   4   1      195.40      131.97     56.84 o 
  15   4   1      933.04     1257.59    100.63 o 
  16   4   1      104.08       37.16     49.31 o 
 -19   5   1      384.60      425.37     84.29 o 
 -18   5   1        5.17      -46.83     46.83 o 
 -17   5   1      117.84      211.30     42.16 o 
 -16   5   1        0.15        9.18     31.64 o 
 -15   5   1       15.86        4.13     25.07 o 
 -14   5   1     1076.52     1152.82     50.83 o 
 -13   5   1      130.86      145.95     28.84 o 
 -12   5   1     1207.55     1212.70     47.89 o 
 -11   5   1     2877.59     2533.08     62.86 o 
 -10   5   1       24.76       35.00     19.82 o 
  -9   5   1     2153.68     2162.24     69.06 o 
  -8   5   1     1034.25      995.46     36.23 o 
  -7   5   1    11114.33    11359.66    255.22 o 
  -6   5   1     2546.84     2471.70     73.38 o 
  -5   5   1       70.83      175.87     17.12 o 
  -4   5   1      866.78      824.03     24.17 o 
  -3   5   1     2062.29     2079.92     37.35 o 
  -2   5   1     5972.96     6036.62     76.22 o 
  -1   5   1     6066.57     6767.18     84.00 o 
   0   5   1     1630.82     1609.63     34.87 o 
   1   5   1      419.56      546.04     29.64 o 
   2   5   1      102.82      121.59     22.45 o 
   3   5   1     3033.15     3319.74     69.07 o 
   4   5   1      453.88      483.33     31.75 o 
   5   5   1      252.65      226.25     29.35 o 
   6   5   1       18.04        3.67     21.32 o 
   7   5   1     2317.68     2316.02     54.71 o 
   8   5   1     2736.57     2502.54     94.25 o 
   9   5   1        8.02       24.27     27.64 o 
  10   5   1      151.46      141.61     35.35 o 
  11   5   1      116.47       66.58     78.83 o 
  12   5   1      381.35      482.45     70.77 o 
  13   5   1       24.34       12.77     48.73 o 
  14   5   1        3.42       17.85     52.29 o 
  15   5   1       31.45       24.75     51.88 o 
 -19   6   1        2.09      -14.83     56.20 o 
 -18   6   1      315.43      352.44     65.49 o 
 -17   6   1      428.06      611.79     78.05 o 
 -16   6   1       14.46        6.85     30.62 o 
 -15   6   1       29.88       -0.52     25.22 o 
 -14   6   1      208.24      244.97     33.12 o 
 -13   6   1      151.98      178.37     33.68 o 
 -12   6   1      252.04      347.68     44.72 o 
 -11   6   1     1832.83     1903.89     70.75 o 
 -10   6   1        1.25       -9.51     18.77 o 
  -9   6   1      285.75      272.11     25.72 o 
  -8   6   1     1220.75     1388.44     49.85 o 
  -7   6   1       24.55       48.84     24.64 o 
  -6   6   1       30.01       49.78     13.27 o 
  -5   6   1      208.45      174.45     16.57 o 
  -4   6   1      267.76      328.11     22.06 o 
  -3   6   1        9.13       77.17     13.26 o 
  -2   6   1       52.78      230.51     27.38 o 
  -1   6   1     1202.64     1284.60     35.57 o 
   0   6   1     6006.89     5791.01     79.60 o 
   1   6   1      101.05       34.70     19.60 o 
   2   6   1        6.02      -19.63     19.63 o 
   3   6   1     7785.34     7693.51    175.53 o 
   4   6   1      548.60      480.34     51.04 o 
   5   6   1      103.48      104.92     26.94 o 
   6   6   1     3329.65     3085.31    102.10 o 
   7   6   1      302.58      334.37     53.24 o 
   8   6   1      505.29      594.04     44.25 o 
   9   6   1     2014.62     1885.96     72.59 o 
  10   6   1     1803.48     1916.18     75.19 o 
  11   6   1      408.36      484.19     68.19 o 
  12   6   1     1043.40     1164.30     94.00 o 
  13   6   1     1557.06     1635.46    111.16 o 
  14   6   1       61.03       97.76     55.08 o 
  15   6   1      121.22      134.57     61.07 o 
 -20   7   1       91.85       56.98     65.56 o 
 -19   7   1       22.47      106.06     49.38 o 
 -18   7   1        7.34       40.88     42.97 o 
 -17   7   1       42.71       56.16     60.49 o 
 -16   7   1      174.49      155.46     46.01 o 
 -15   7   1       66.28       99.87     32.78 o 
 -14   7   1      649.24      596.07     40.45 o 
 -13   7   1       13.96        8.48     22.37 o 
 -12   7   1     1041.29      975.12     56.89 o 
 -11   7   1     2203.50     2029.32     56.20 o 
 -10   7   1        7.26       28.97     24.67 o 
  -9   7   1     3963.22     4139.14     88.94 o 
  -8   7   1      339.83      354.88     48.39 o 
  -7   7   1     5951.43     5350.78     95.51 o 
  -6   7   1     4088.01     3726.93     61.14 o 
  -5   7   1     7176.94     6925.01     91.02 o 
  -4   7   1     6116.07     5770.57     79.70 o 
  -3   7   1     2702.38     2796.35     50.38 o 
  -2   7   1    11518.10    11727.37    136.57 o 
  -1   7   1    14108.23    14496.56    163.70 o 
   0   7   1      667.23      672.88     28.04 o 
   1   7   1     3856.47     3875.88     65.47 o 
   2   7   1     2946.33     2913.73     70.30 o 
   3   7   1      141.07      188.02     32.53 o 
   4   7   1      227.84      174.12     32.32 o 
   5   7   1      224.91      239.30     46.36 o 
   6   7   1      157.18      214.49     45.73 o 
   7   7   1      899.52      929.74     52.04 o 
   8   7   1      342.86      341.92     42.69 o 
   9   7   1      141.46       29.66     30.42 o 
  10   7   1       13.49       51.37     94.44 o 
  11   7   1      150.92      211.87     62.07 o 
  12   7   1      183.12      209.86     62.12 o 
  13   7   1       38.00       -0.28     51.07 o 
  14   7   1       93.64       75.05     57.27 o 
 -20   8   1      175.77      197.42     61.48 o 
 -19   8   1       21.42       16.84     42.47 o 
 -18   8   1       22.38       55.16     46.44 o 
 -17   8   1      515.32      343.86     62.76 o 
 -16   8   1      739.25      718.41     67.85 o 
 -15   8   1       15.09       14.33     35.39 o 
 -14   8   1       57.09        2.53     32.42 o 
 -13   8   1        0.91        5.79     21.29 o 
 -12   8   1      587.61      631.07     45.29 o 
 -11   8   1     2281.14     2079.28     87.76 o 
 -10   8   1      909.75      843.69     53.53 o 
  -9   8   1      346.96      239.93     60.88 o 
  -8   8   1       64.76       37.11     22.91 o 
  -7   8   1      537.77      508.93     25.81 o 
  -6   8   1       14.85       -9.44     12.36 o 
  -5   8   1      278.04      282.45     20.29 o 
  -4   8   1      112.33       83.04     26.70 o 
  -3   8   1        3.51       34.54     13.69 o 
  -2   8   1     1624.69     1556.80     59.26 o 
  -1   8   1     4818.35     4591.12     73.97 o 
   0   8   1     4410.17     3869.81     84.04 o 
   1   8   1      828.00      770.92     43.49 o 
   2   8   1     2524.89     2592.87     70.05 o 
   3   8   1     4448.45     4430.77     94.69 o 
   4   8   1     4608.66     4328.75    183.42 o 
   5   8   1      313.12      275.00     49.39 o 
   6   8   1      709.03      771.17     67.64 o 
   7   8   1     1255.57     1378.95     87.32 o 
   8   8   1     1081.23     1159.68     85.76 o 
   9   8   1       70.77      -32.99     41.25 o 
  10   8   1     1620.04     1747.90    107.84 o 
  11   8   1     1636.44     1657.28    108.46 o 
  12   8   1      315.69      249.29     65.17 o 
  13   8   1      889.14     1059.77    153.37 o 
 -20   9   1      104.04      103.70    138.15 o 
 -19   9   1       52.38       92.49     52.34 o 
 -18   9   1      102.50      132.83     50.29 o 
 -17   9   1      395.23      534.35     64.83 o 
 -16   9   1       25.09       82.09     42.87 o 
 -15   9   1       69.29       17.95     52.68 o 
 -14   9   1        8.63       41.21     33.37 o 
 -13   9   1        0.09      -15.33     22.29 o 
 -12   9   1     1879.46     1842.92     91.47 o 
 -11   9   1      107.57      230.94     28.14 o 
 -10   9   1      303.15      402.10     37.19 o 
  -9   9   1       86.33       69.06     30.73 o 
  -8   9   1     2065.12     1839.15     86.72 o 
  -7   9   1     3126.45     3088.73     59.21 o 
  -6   9   1     6644.31     6436.05    114.11 o 
  -5   9   1     1403.50     1270.28     43.26 o 
  -4   9   1     1279.16     1256.90     40.11 o 
  -3   9   1     3386.32     3497.54     83.25 o 
  -2   9   1     5146.94     4864.56     79.07 o 
  -1   9   1     1746.04     1672.49     54.19 o 
   0   9   1     3754.06     3848.97     70.88 o 
   1   9   1     4840.63     4601.84     80.19 o 
   2   9   1      619.40      619.61     34.27 o 
   3   9   1      452.81      379.22     39.08 o 
   4   9   1     1938.09     2030.49     90.38 o 
   5   9   1        9.42      -34.13     34.13 o 
   6   9   1      214.52      237.98     52.90 o 
   7   9   1      949.33      959.63     78.87 o 
   8   9   1      128.78       27.43     42.73 o 
   9   9   1        2.30       15.16     45.92 o 
  10   9   1      158.76      105.90     54.63 o 
  11   9   1       72.17       91.23     56.59 o 
  12   9   1      228.81      213.59     65.01 o 
  13   9   1        0.84       68.87     56.61 o 
 -20  10   1      173.32      284.57    109.66 o 
 -19  10   1       81.36       91.46    131.12 o 
 -18  10   1      432.17      371.44     66.04 o 
 -17  10   1       77.55       27.38     38.65 o 
 -16  10   1       63.34      135.54     62.44 o 
 -15  10   1     1161.85     1135.13     80.13 o 
 -14  10   1      660.24      620.92     63.70 o 
 -13  10   1       33.29       62.07     49.95 o 
 -12  10   1      355.36      318.01     38.89 o 
 -11  10   1        5.26        1.79     32.39 o 
 -10  10   1     1601.83     1587.22    110.44 o 
  -9  10   1     1047.84     1023.37     46.95 o 
  -8  10   1      154.36      136.06     21.15 o 
  -7  10   1      240.37      290.30     24.56 o 
  -6  10   1       36.98       31.32     16.34 o 
  -5  10   1        5.61      -13.53     14.65 o 
  -4  10   1      211.14      264.35     27.60 o 
  -3  10   1      117.10      107.45     19.90 o 
  -2  10   1     5856.68     5324.19     87.00 o 
  -1  10   1     4929.71     4479.55     80.77 o 
   0  10   1      239.59      288.32     27.68 o 
   1  10   1      215.31      194.00     26.99 o 
   2  10   1      670.03      639.97     37.40 o 
   3  10   1     2964.17     3008.80     81.14 o 
   4  10   1     1491.58     1563.13     70.32 o 
   5  10   1      333.08      330.62     58.31 o 
   6  10   1     1676.74     1511.41     92.12 o 
   7  10   1     1087.72     1210.84     88.52 o 
   8  10   1     1079.24     1164.00    139.32 o 
   9  10   1     1205.68     1220.36     94.50 o 
  10  10   1      114.32       88.50     55.85 o 
  11  10   1      629.98      652.89     83.53 o 
  12  10   1     1305.19     1264.29    107.35 o 
 -20  11   1      227.33      435.94    143.61 o 
 -19  11   1       78.88       15.43     44.55 o 
 -18  11   1      167.46      312.14     63.16 o 
 -17  11   1      674.64      563.80     68.77 o 
 -16  11   1      212.19      281.67     58.27 o 
 -15  11   1       26.22      -31.61     31.61 o 
 -14  11   1      119.93      152.90     47.26 o 
 -13  11   1      209.01      216.49     57.37 o 
 -12  11   1     1784.24     1771.15    259.13 o 
 -11  11   1     3071.85     2875.94    140.10 o 
 -10  11   1       21.43       64.84     37.46 o 
  -9  11   1       45.02       23.90     39.30 o 
  -8  11   1     2158.32     2034.02     51.53 o 
  -7  11   1      437.50      380.42     27.00 o 
  -6  11   1     4785.02     4430.66     77.75 o 
  -5  11   1     4144.58     3822.13     71.44 o 
  -4  11   1      380.88      380.37     30.42 o 
  -3  11   1     9635.08     9342.95    129.74 o 
  -2  11   1     7697.37     7134.52    109.41 o 
  -1  11   1     1335.06     1102.00     42.02 o 
   0  11   1     3356.72     3545.30     89.56 o 
   1  11   1     4226.04     4422.16    132.26 o 
   2  11   1     2127.82     1951.74    121.53 o 
   3  11   1      299.63      329.06     37.19 o 
   4  11   1      198.97      314.56     40.10 o 
   5  11   1     1279.63     1356.76     78.80 o 
   6  11   1      872.38      907.52     56.20 o 
   7  11   1      827.00      952.30     84.01 o 
   8  11   1      986.88      913.92    126.44 o 
   9  11   1       43.28      -29.73     60.88 o 
  10  11   1        2.78      -37.80     94.05 o 
  11  11   1      301.21      251.35     72.09 o 
 -19  12   1       82.05      176.25     53.27 o 
 -18  12   1      270.22      169.58     53.85 o 
 -17  12   1      944.92      950.05     83.31 o 
 -16  12   1      990.99     1199.89    126.05 o 
 -15  12   1      519.08      606.60     68.78 o 
 -14  12   1     1840.77     1903.09    101.16 o 
 -13  12   1      194.88      335.68     51.66 o 
 -12  12   1      498.87      633.01     63.05 o 
 -11  12   1      407.56      287.60     49.20 o 
 -10  12   1     5579.86     5482.48    118.35 o 
  -9  12   1        2.96       -6.71     19.23 o 
  -8  12   1      247.96      290.08     35.63 o 
  -7  12   1      130.18      134.89     29.08 o 
  -6  12   1        1.18       25.00     17.86 o 
  -5  12   1      874.91      872.32     42.25 o 
  -4  12   1      279.34      307.03     28.44 o 
  -3  12   1     1241.64     1081.32     42.49 o 
  -2  12   1      490.26      438.45     31.85 o 
  -1  12   1      376.39      255.78     29.07 o 
   0  12   1     1581.40     1562.24     51.83 o 
   1  12   1      580.97      623.50     42.40 o 
   2  12   1      510.44      541.42     64.70 o 
   3  12   1     1885.67     1983.09     71.43 o 
   4  12   1     1403.65     1534.72     76.47 o 
   5  12   1      516.88      525.36     48.68 o 
   6  12   1     1007.36      980.36     85.04 o 
   7  12   1      478.53      459.35     76.88 o 
   8  12   1       17.41        5.83     48.48 o 
   9  12   1      278.49      359.59     76.71 o 
  10  12   1      744.99      954.06     97.76 o 
 -19  13   1       50.05      -18.27     39.16 o 
 -18  13   1      105.18       74.41     69.46 o 
 -17  13   1      490.44      659.91     97.56 o 
 -16  13   1       52.43      -24.03     50.73 o 
 -15  13   1        3.12        4.77     68.68 o 
 -14  13   1      179.28      234.22     55.37 o 
 -13  13   1     1104.98     1271.74     90.15 o 
 -12  13   1      501.71      501.25     60.44 o 
 -11  13   1     1460.37     1631.25     88.87 o 
 -10  13   1     1923.62     1986.89     71.62 o 
  -9  13   1      413.38      439.25     40.06 o 
  -8  13   1      119.83       86.99     27.18 o 
  -7  13   1     1674.02     1591.34     71.59 o 
  -6  13   1      843.69      774.57     65.75 o 
  -5  13   1     3060.14     2756.30     65.30 o 
  -4  13   1     1158.29     1251.31     46.04 o 
  -3  13   1      424.30      473.41     38.87 o 
  -2  13   1     2221.93     2177.14     74.37 o 
  -1  13   1     1672.44     1507.16     52.59 o 
   0  13   1     1027.32     1010.36     51.15 o 
   1  13   1     2531.82     2748.88     82.96 o 
   2  13   1      917.77      890.15     52.51 o 
   3  13   1      246.98      350.26     41.55 o 
   4  13   1     1206.10     1373.66     66.17 o 
   5  13   1      995.22     1057.76     85.67 o 
   6  13   1     1202.68     1418.45     98.25 o 
   7  13   1      363.58      309.81     66.78 o 
   8  13   1       80.12      161.00     60.68 o 
   9  13   1      221.20      251.88     66.67 o 
 -19  14   1      349.15      348.35     71.39 o 
 -18  14   1     1183.88     1299.89     97.51 o 
 -17  14   1      359.11      509.02    198.25 o 
 -16  14   1       95.63       92.05     46.63 o 
 -15  14   1     1552.08     1540.12    268.10 o 
 -14  14   1      775.74     1021.26     83.51 o 
 -13  14   1      100.10       94.87     59.32 o 
 -12  14   1        1.33       35.62     37.04 o 
 -11  14   1      747.79      743.36     50.04 o 
 -10  14   1     1889.52     1852.08     71.95 o 
  -9  14   1      836.74      695.71     48.01 o 
  -8  14   1       39.28       17.12     24.18 o 
  -7  14   1       48.05       49.62     28.27 o 
  -6  14   1      316.86      293.72     39.21 o 
  -5  14   1     1554.80     1540.96     65.34 o 
  -4  14   1      198.70      233.76     29.90 o 
  -3  14   1        2.98       -8.70     20.58 o 
  -2  14   1        1.65       36.16     23.05 o 
  -1  14   1        6.10       59.47     25.77 o 
   0  14   1       11.15       24.06     29.59 o 
   1  14   1      130.80      189.13     34.36 o 
   2  14   1      115.00      163.00     47.99 o 
   3  14   1      224.54      251.60     41.69 o 
   4  14   1       42.75       67.78     30.95 o 
   5  14   1        2.05       82.70     52.00 o 
   6  14   1      304.55      259.97     64.32 o 
   7  14   1      440.05      523.63     76.42 o 
   8  14   1       13.32       24.69     64.78 o 
 -18  15   1       92.33      107.27    234.15 o 
 -17  15   1       11.99       46.27     45.93 o 
 -16  15   1        9.49      -23.76     40.24 o 
 -15  15   1        3.50       -2.25     95.61 o 
 -14  15   1      158.15      214.09     55.29 o 
 -13  15   1      236.03      310.16     59.41 o 
 -12  15   1       82.99       86.47     55.42 o 
 -11  15   1      383.23      357.62     57.38 o 
 -10  15   1      932.56     1155.34     61.09 o 
  -9  15   1       40.47       53.07     29.36 o 
  -8  15   1      177.66      189.89     34.45 o 
  -7  15   1      208.12      243.49     57.04 o 
  -6  15   1      342.53      335.66     58.49 o 
  -5  15   1     1744.58     1728.76     71.56 o 
  -4  15   1     1466.39     1358.34     64.76 o 
  -3  15   1      751.77      751.10     60.31 o 
  -2  15   1      256.00      220.93     33.66 o 
  -1  15   1      686.12      714.46     51.95 o 
   0  15   1     1952.14     1865.41     81.49 o 
   1  15   1     2816.60     3101.13    115.03 o 
   2  15   1     1511.19     1627.67     72.27 o 
   3  15   1        5.85        1.22     27.86 o 
   4  15   1      102.07      113.18     48.13 o 
   5  15   1     1776.15     2002.61    237.66 o 
   6  15   1      296.87      299.64    123.71 o 
   7  15   1      117.80      207.95     64.39 o 
 -18  16   1       48.45      101.91     54.63 o 
 -17  16   1      187.26      181.00     65.17 o 
 -16  16   1      805.96      742.06     85.07 o 
 -15  16   1     1369.69     1696.64    105.67 o 
 -14  16   1      561.84      653.15     73.40 o 
 -13  16   1        3.40       34.71     99.12 o 
 -12  16   1       30.54       28.63     41.23 o 
 -11  16   1      812.32      843.11     76.40 o 
 -10  16   1     1209.00     1026.78    141.75 o 
  -9  16   1      587.01      507.94     67.74 o 
  -8  16   1        0.47      -20.80     20.80 o 
  -7  16   1       35.96       63.78     34.09 o 
  -6  16   1      393.26      363.79     45.11 o 
  -5  16   1     1581.80     1627.72    139.35 o 
  -4  16   1      549.00      558.32     96.28 o 
  -3  16   1       26.73       38.90     33.88 o 
  -2  16   1       32.11       97.41     29.76 o 
  -1  16   1       79.92       31.07     27.47 o 
   0  16   1        1.13       12.31     43.46 o 
   1  16   1       20.53       79.78     33.20 o 
   2  16   1      225.97      223.85     42.16 o 
   3  16   1       91.41      120.71     51.71 o 
   4  16   1        1.08       54.46     50.07 o 
   5  16   1      441.75      379.45     70.84 o 
   6  16   1      312.11      197.26     63.46 o 
 -17  17   1       20.85       25.48     82.34 o 
 -16  17   1      272.63      369.19     71.86 o 
 -15  17   1       34.36      121.73     69.46 o 
 -14  17   1        0.18      -28.16     35.84 o 
 -13  17   1      136.10       74.41     47.22 o 
 -12  17   1      299.81      374.40     62.24 o 
 -11  17   1      125.66      141.99     54.23 o 
 -10  17   1       38.40       37.27     39.08 o 
  -9  17   1      197.05      252.51     42.67 o 
  -8  17   1       24.26       67.76     33.21 o 
  -7  17   1      187.10      146.86     38.36 o 
  -6  17   1      891.19      883.61     60.51 o 
  -5  17   1      968.79     1059.45     63.54 o 
  -4  17   1       31.25       39.50     34.20 o 
  -3  17   1      141.83      103.32     39.47 o 
  -2  17   1      277.86      273.08     50.41 o 
  -1  17   1      111.26      214.58     66.34 o 
   0  17   1      967.49     1068.18     68.14 o 
   1  17   1     1107.17     1322.90     68.88 o 
   2  17   1        9.53       14.47     85.07 o 
   3  17   1      110.18      133.50     75.71 o 
   4  17   1      550.20      556.63     77.82 o 
 -16  18   1     1010.35     1355.30    167.42 o 
 -15  18   1      185.20      367.29    103.81 o 
 -14  18   1      203.49      206.96     85.07 o 
 -13  18   1      585.46      618.13     74.56 o 
 -12  18   1       41.55       24.92     44.10 o 
 -11  18   1      103.84      150.08     52.46 o 
 -10  18   1      174.12      210.94    108.49 o 
  -9  18   1      274.40      207.14     41.87 o 
  -8  18   1      213.26      226.80     44.19 o 
  -7  18   1       15.44      -27.20     27.20 o 
  -6  18   1       84.71       36.74     35.68 o 
  -5  18   1      231.92      276.20     49.51 o 
  -4  18   1       30.70       45.27     65.56 o 
  -3  18   1        4.65      -18.94     36.29 o 
  -2  18   1       49.37       51.31     40.40 o 
  -1  18   1      239.53      213.38     49.99 o 
   0  18   1        1.41       60.19     49.17 o 
   1  18   1      133.88      179.51     88.20 o 
   2  18   1       51.71       59.23     50.63 o 
   3  18   1       52.50       60.37     51.89 o 
 -15  19   1        0.95       13.20     44.38 o 
 -14  19   1       29.97        8.88     69.46 o 
 -13  19   1       33.87       70.57     49.07 o 
 -12  19   1      130.92      336.49     63.93 o 
 -11  19   1      132.45      226.28     72.20 o 
 -10  19   1      267.07      175.21    126.05 o 
  -9  19   1       44.99      116.03     55.03 o 
  -8  19   1        0.20       48.08     34.90 o 
  -7  19   1       26.25       18.03     42.54 o 
  -6  19   1      231.36      304.11     90.15 o 
  -5  19   1      927.81     1118.47     88.98 o 
  -4  19   1      158.49      134.77     45.77 o 
  -3  19   1        0.35       44.56     40.64 o 
  -2  19   1      297.97      330.59    103.42 o 
  -1  19   1      317.01      399.06     61.89 o 
   0  19   1      357.33      291.13    102.25 o 
   1  19   1      110.51      167.81     91.32 o 
 -14  20   1       14.52       92.56     74.15 o 
 -13  20   1      113.67      130.47    113.17 o 
 -12  20   1       42.96       52.08     49.17 o 
 -11  20   1        1.83       81.84     84.68 o 
 -10  20   1      242.21      338.48     65.47 o 
  -9  20   1        2.31       24.26     40.19 o 
  -8  20   1       12.50       19.51     46.05 o 
  -7  20   1       29.14       55.14     38.99 o 
  -6  20   1        1.99       71.22     39.53 o 
  -5  20   1       17.85       -4.81     37.56 o 
  -4  20   1       11.84       46.34     43.31 o 
  -3  20   1        5.88       -2.26     39.02 o 
  -2  20   1       14.23       45.07     46.89 o 
  -1  20   1        1.83       38.24     85.07 o 
 -11  21   1      288.79      410.16     68.40 o 
 -10  21   1       64.93       68.49     68.68 o 
  -9  21   1       17.87       -3.12     48.39 o 
  -8  21   1       27.68        7.02     48.39 o 
  -7  21   1       18.71      -28.88     46.05 o 
  -6  21   1      248.52      295.08     58.47 o 
  -5  21   1      252.06      244.92     54.93 o 
  -4  21   1        7.02       40.32     42.27 o 
   2 -21   2      154.83       85.74     47.32 o 
   3 -21   2      316.38      273.46     71.03 o 
   4 -21   2      398.60      320.07     60.36 o 
   5 -21   2      783.99      965.89     80.11 o 
   6 -21   2      580.61      673.16     69.92 o 
   7 -21   2        3.77        0.33     38.34 o 
   8 -21   2      117.30      123.55     45.76 o 
   9 -21   2      888.16      933.48    170.93 o 
  10 -21   2      124.08      138.70     52.91 o 
  11 -21   2        7.14      116.55     49.70 o 
  12 -21   2      265.24      440.04     68.75 o 
   0 -20   2       25.10      -12.78     39.26 o 
   1 -20   2      276.18      332.73     61.28 o 
   2 -20   2       20.59       27.24     40.13 o 
   3 -20   2      231.39      299.67     57.73 o 
   4 -20   2        5.04        6.07     35.51 o 
   5 -20   2       70.75       47.06     41.61 o 
   6 -20   2      997.74      969.16    204.49 o 
   7 -20   2      299.86      328.28     69.85 o 
   8 -20   2      132.74      159.07     46.49 o 
   9 -20   2     1221.74     1297.22     84.81 o 
  10 -20   2      693.87      759.02     61.75 o 
  11 -20   2      888.77      845.76    117.07 o 
  12 -20   2      669.04      944.48     83.52 o 
  13 -20   2      166.93      259.07     60.10 o 
  14 -20   2      611.54      566.24    206.44 o 
  -2 -19   2      652.69      773.64    104.59 o 
  -1 -19   2      780.68      795.62     75.72 o 
   0 -19   2      492.95      404.08     86.64 o 
   1 -19   2      907.04      916.51     81.17 o 
   2 -19   2      249.50      165.76     46.59 o 
   3 -19   2       79.15       91.15     42.99 o 
   4 -19   2      834.28      962.52     90.15 o 
   5 -19   2     1991.64     1820.75    181.47 o 
   6 -19   2      162.38      170.49     49.95 o 
   7 -19   2      455.15      533.19     60.01 o 
   8 -19   2      403.73      419.88     54.82 o 
   9 -19   2      171.01      219.53     43.66 o 
  10 -19   2      944.11      996.53    116.04 o 
  11 -19   2     1108.57     1320.31     72.64 o 
  12 -19   2       19.80       82.19     69.07 o 
  13 -19   2        0.63        6.09     40.36 o 
  14 -19   2      481.86      419.91     79.61 o 
  15 -19   2      118.65       30.47     47.40 o 
  -4 -18   2        0.57       30.44     78.05 o 
  -3 -18   2       30.99       24.00     57.37 o 
  -2 -18   2        1.51       13.41     40.43 o 
  -1 -18   2        3.91      -18.90     37.75 o 
   0 -18   2      165.94       93.15     45.95 o 
   1 -18   2      162.61       77.38     45.18 o 
   2 -18   2     1002.31     1089.86     78.38 o 
   3 -18   2       43.92        2.10     34.05 o 
   4 -18   2        9.27       17.45     34.51 o 
   5 -18   2      735.84      581.12     60.16 o 
   6 -18   2      136.29       96.53     70.22 o 
   7 -18   2        3.26       17.22     29.18 o 
   8 -18   2      321.28      390.87     47.41 o 
   9 -18   2      764.18      761.35     68.35 o 
  10 -18   2      829.84      767.66    127.02 o 
  11 -18   2      193.84      269.21     46.93 o 
  12 -18   2      452.78      396.53     63.14 o 
  13 -18   2      269.20      257.56     83.12 o 
  14 -18   2      171.52      200.77     56.22 o 
  15 -18   2     1365.12     1595.67    105.67 o 
  16 -18   2      595.60      595.83     82.34 o 
  -5 -17   2      132.95      171.98     72.20 o 
  -4 -17   2        8.49       23.13     33.39 o 
  -3 -17   2      414.93      437.74     51.40 o 
  -2 -17   2     1209.46     1328.60    102.06 o 
  -1 -17   2      529.31      625.23     64.97 o 
   0 -17   2      176.23       72.67     77.66 o 
   1 -17   2      764.54      783.67     78.05 o 
   2 -17   2       83.67       61.58     38.26 o 
   3 -17   2      624.53      530.01     58.64 o 
   4 -17   2     2559.28     2376.33    103.14 o 
   5 -17   2      972.69      937.12     69.44 o 
   6 -17   2       23.14        3.93     29.67 o 
   7 -17   2      349.65      401.33     45.41 o 
   8 -17   2      897.46      819.23     57.18 o 
   9 -17   2      862.02      933.68     59.50 o 
  10 -17   2     1553.46     1719.58     76.97 o 
  11 -17   2      277.59      332.82     45.45 o 
  12 -17   2      524.51      431.18     83.90 o 
  13 -17   2      653.84      907.80    133.86 o 
  14 -17   2      153.25      264.43     59.91 o 
  15 -17   2       72.78       34.59     40.53 o 
  16 -17   2      182.36      247.28     61.49 o 
  17 -17   2      629.75      876.77     86.12 o 
  -7 -16   2      297.59      248.29    136.20 o 
  -6 -16   2       54.54       69.48     52.22 o 
  -5 -16   2        1.38       29.81     32.33 o 
  -4 -16   2       39.40        5.61     50.81 o 
  -3 -16   2        1.00       -1.77     29.52 o 
  -2 -16   2        7.09      -25.66     25.66 o 
  -1 -16   2       89.46      127.24     33.78 o 
   0 -16   2       14.16       33.67     36.40 o 
   1 -16   2       15.89       18.30     33.21 o 
   2 -16   2        0.12       87.03     62.83 o 
   3 -16   2      124.49      179.29     42.86 o 
   4 -16   2       10.29      -23.84     23.84 o 
   5 -16   2        7.95       62.31     33.64 o 
   6 -16   2       10.64      -14.92     25.03 o 
   7 -16   2       20.19        0.71     27.11 o 
   8 -16   2       16.74       19.34     27.74 o 
   9 -16   2      677.06      624.83     49.85 o 
  10 -16   2      688.12      754.23     68.68 o 
  11 -16   2      103.26      126.07     34.39 o 
  12 -16   2       25.12       46.18     37.99 o 
  13 -16   2      834.63      987.97    103.03 o 
  14 -16   2      672.22      717.24     72.33 o 
  15 -16   2     1435.64     1407.24     96.05 o 
  16 -16   2      623.24      654.53     77.38 o 
  17 -16   2      138.91      217.83     57.97 o 
  18 -16   2       48.84       46.57     53.46 o 
  -8 -15   2      125.69      119.05     77.27 o 
  -7 -15   2      334.55      423.01     75.60 o 
  -6 -15   2      364.54      347.00     72.37 o 
  -5 -15   2      155.04       62.56     36.00 o 
  -4 -15   2      168.45      224.08     70.11 o 
  -3 -15   2      158.12      238.97     80.06 o 
  -2 -15   2      891.79      951.67     57.58 o 
  -1 -15   2     1077.94     1137.18     59.43 o 
   0 -15   2      134.79      150.82     50.45 o 
   1 -15   2      457.79      357.98     42.07 o 
   2 -15   2      563.15      516.21     54.86 o 
   3 -15   2     1134.02     1142.59     59.60 o 
   4 -15   2     2405.50     2246.33     79.62 o 
   5 -15   2      948.50      873.99     53.90 o 
   6 -15   2      354.15      322.83     40.91 o 
   7 -15   2      750.21      812.67     53.05 o 
   8 -15   2     1490.94     1521.05     66.17 o 
   9 -15   2      636.73      592.64     74.38 o 
  10 -15   2     1501.91     1553.07     68.13 o 
  11 -15   2     1235.01     1261.52     63.63 o 
  12 -15   2       45.16       93.93     60.88 o 
  13 -15   2      783.31      974.14     78.12 o 
  14 -15   2      359.90      470.70     62.40 o 
  15 -15   2      103.54      182.82     56.98 o 
  16 -15   2       10.78       -0.59     90.54 o 
  17 -15   2      370.22      423.14    133.86 o 
  18 -15   2        5.63      -14.95     42.54 o 
  -9 -14   2        3.78       46.42     51.58 o 
  -8 -14   2      116.50       82.25     60.10 o 
  -7 -14   2      358.60      324.64     77.46 o 
  -6 -14   2      339.08      291.68     44.86 o 
  -5 -14   2      107.26       67.91     34.39 o 
  -4 -14   2      328.70      240.16     50.72 o 
  -3 -14   2      217.64      238.13     42.33 o 
  -2 -14   2       15.92        8.04     26.48 o 
  -1 -14   2      219.88      232.15     36.68 o 
   0 -14   2      139.57       97.01     28.60 o 
   1 -14   2       30.93       14.62     23.85 o 
   2 -14   2       48.63       62.43     22.94 o 
   3 -14   2       74.64       77.87     28.04 o 
   4 -14   2      713.29      545.63     69.37 o 
   5 -14   2      189.53      103.48     30.25 o 
   6 -14   2       25.73       13.41     43.26 o 
   7 -14   2       46.10       29.67     25.47 o 
   8 -14   2        7.60       17.69     24.20 o 
   9 -14   2      417.14      403.84     41.71 o 
  10 -14   2     1674.67     1499.19     65.59 o 
  11 -14   2        3.35        8.81     28.99 o 
  12 -14   2        0.38       61.08     37.45 o 
  13 -14   2      658.06      733.36    135.81 o 
  14 -14   2      344.45      237.65     79.61 o 
  15 -14   2      684.65      587.93     68.88 o 
  16 -14   2     1897.90     2119.27    112.86 o 
  17 -14   2       63.80       49.35     46.78 o 
  18 -14   2       99.34      128.37     51.00 o 
 -10 -13   2        0.03       33.96    130.73 o 
  -9 -13   2        7.60      -41.95     41.95 o 
  -8 -13   2       17.85       -0.86     45.56 o 
  -7 -13   2       50.18       46.78     49.13 o 
  -6 -13   2      483.19      473.03     49.43 o 
  -5 -13   2       13.45      -22.24     26.96 o 
  -4 -13   2      120.20      144.10     35.66 o 
  -3 -13   2      240.70      228.17     53.84 o 
  -2 -13   2      934.00      907.93    116.31 o 
  -1 -13   2     3588.77     3629.05     93.89 o 
   0 -13   2      547.29      558.52     57.51 o 
   1 -13   2      246.93      293.66     30.26 o 
   2 -13   2      296.77      259.80     28.28 o 
   3 -13   2     2201.95     2002.29     60.38 o 
   4 -13   2     1358.02     1301.42     70.93 o 
   5 -13   2      128.39      159.54     31.51 o 
   6 -13   2     1828.61     1485.57     60.68 o 
   7 -13   2      361.36      309.14     44.72 o 
   8 -13   2      928.02      985.81     59.25 o 
   9 -13   2      312.22      299.28     43.87 o 
  10 -13   2       47.88       32.06     24.71 o 
  11 -13   2      983.49     1011.81     71.27 o 
  12 -13   2      561.54      653.47     61.93 o 
  13 -13   2       10.11       -3.60     32.44 o 
  14 -13   2       98.66       72.69     34.37 o 
  15 -13   2      147.02      186.18     96.78 o 
  16 -13   2      281.26      350.99     59.68 o 
  17 -13   2      268.09      278.26     59.73 o 
  18 -13   2        1.14      -35.99     35.99 o 
  19 -13   2       97.81       61.72     79.22 o 
 -11 -12   2       81.02       43.65     54.17 o 
 -10 -12   2       64.81       25.35     51.23 o 
  -9 -12   2      218.31      206.36     67.90 o 
  -8 -12   2      413.71      359.19     68.34 o 
  -7 -12   2      173.80      176.09     56.96 o 
  -6 -12   2      194.92       69.88     46.29 o 
  -5 -12   2        2.98       31.22     41.39 o 
  -4 -12   2       93.19       72.01     41.90 o 
  -3 -12   2       69.16       70.27     28.55 o 
  -2 -12   2      601.62      565.69     42.17 o 
  -1 -12   2        0.14      -19.98     19.98 o 
   0 -12   2        4.24       -1.63     19.42 o 
   1 -12   2      281.50      322.18     47.43 o 
   2 -12   2     1319.66     1456.25     46.59 o 
   3 -12   2     2638.13     2628.66     59.83 o 
   4 -12   2      168.51      166.52     22.35 o 
   5 -12   2       12.30       12.39     21.28 o 
   6 -12   2       10.98      -18.61     18.61 o 
   7 -12   2      256.97      258.31     34.19 o 
   8 -12   2      215.49      215.05     32.20 o 
   9 -12   2     1422.72     1446.05     58.82 o 
  10 -12   2     1259.27      953.53     65.94 o 
  11 -12   2       35.49      -15.07     58.54 o 
  12 -12   2        0.85       20.68     38.63 o 
  13 -12   2      927.86      958.60     58.51 o 
  14 -12   2     1017.41     1032.69     73.38 o 
  15 -12   2      237.53      214.35     52.14 o 
  16 -12   2      280.08      312.03     57.47 o 
  17 -12   2      326.08      317.82     62.66 o 
  18 -12   2      449.06      435.30    123.32 o 
  19 -12   2      200.08      395.17     67.99 o 
 -12 -11   2       40.30       63.38     56.20 o 
 -11 -11   2       30.25       37.96     54.66 o 
 -10 -11   2        0.02      -43.49     43.49 o 
  -9 -11   2        3.54       -2.50     42.93 o 
  -8 -11   2      256.47      174.46     56.00 o 
  -7 -11   2      406.70      410.72     65.12 o 
  -6 -11   2      424.79      460.72     61.12 o 
  -5 -11   2      711.64      750.88     69.30 o 
  -4 -11   2        5.45        3.16     32.55 o 
  -3 -11   2      651.69      690.68     62.56 o 
  -2 -11   2     5345.35     5492.50    113.29 o 
  -1 -11   2     1405.03     1284.89     52.47 o 
   0 -11   2      589.06      608.58     46.41 o 
   1 -11   2       30.66       21.72     23.09 o 
   2 -11   2     3093.26     2801.64     60.73 o 
   3 -11   2      918.98      895.91     34.54 o 
   4 -11   2     2331.27     2296.34     50.82 o 
   5 -11   2       43.21       70.82     15.94 o 
   6 -11   2      908.62      693.43     41.83 o 
   7 -11   2     4145.30     3857.92     91.93 o 
   8 -11   2     1264.71     1303.86     53.68 o 
   9 -11   2       50.71       64.63     23.84 o 
  10 -11   2       77.04       70.14     46.83 o 
  11 -11   2     2050.31     2024.44    196.69 o 
  12 -11   2      943.97      888.23    101.46 o 
  13 -11   2       21.89       26.38     29.38 o 
  14 -11   2       32.53       70.82     34.72 o 
  15 -11   2       12.43       38.43     32.01 o 
  16 -11   2       32.88       71.42     41.39 o 
  17 -11   2      452.37      552.84     65.27 o 
  18 -11   2       20.28       73.69     51.90 o 
  19 -11   2      301.17      363.50    110.83 o 
 -13 -10   2       91.96       64.00     57.95 o 
 -12 -10   2       72.04       73.84     64.00 o 
 -11 -10   2      330.43      287.53     67.04 o 
 -10 -10   2      135.63      150.25     59.05 o 
  -9 -10   2       34.34       57.05     59.32 o 
  -8 -10   2        8.44       17.68     51.12 o 
  -7 -10   2        1.95       56.81     43.81 o 
  -6 -10   2       11.35       59.00     43.34 o 
  -5 -10   2       68.77       86.35     56.59 o 
  -4 -10   2       89.93       57.71     36.41 o 
  -3 -10   2       46.94       41.23     33.94 o 
  -2 -10   2      579.93      589.93     83.12 o 
  -1 -10   2      391.78      400.17     36.73 o 
   0 -10   2      395.47      409.65     29.10 o 
   1 -10   2      146.08      183.59     22.38 o 
   2 -10   2     1167.55     1168.84     37.89 o 
   3 -10   2     7833.74     7488.41    104.14 o 
   4 -10   2       64.25       58.48     19.60 o 
   5 -10   2     1224.70     1119.27     31.43 o 
   6 -10   2     1022.89     1014.41     46.45 o 
   7 -10   2       92.82       71.20     46.40 o 
   8 -10   2     1116.77     1007.19     65.76 o 
   9 -10   2     6442.82     6015.39    151.75 o 
  10 -10   2     1036.12     1080.76    171.71 o 
  11 -10   2      261.37      255.00     44.46 o 
  12 -10   2      491.20      389.89     41.29 o 
  13 -10   2      492.20      474.08     62.62 o 
  14 -10   2      734.69      836.09     55.97 o 
  15 -10   2      315.27      327.75     46.06 o 
  16 -10   2     1009.15      920.16     82.34 o 
  17 -10   2      714.14      785.22     73.45 o 
  18 -10   2      413.68      418.61     66.50 o 
  19 -10   2      205.72      330.35     65.54 o 
 -14  -9   2       12.86       36.11     51.88 o 
 -13  -9   2       98.02      179.36     63.35 o 
 -12  -9   2      455.32      429.47     77.21 o 
 -11  -9   2      137.54       93.76     50.01 o 
 -10  -9   2      101.96       78.46     56.01 o 
  -9  -9   2      131.20      122.51     38.06 o 
  -8  -9   2      810.48      742.58     55.07 o 
  -7  -9   2      948.89      957.90    144.78 o 
  -6  -9   2     1647.07     1586.02     87.19 o 
  -5  -9   2      570.02      517.19     56.52 o 
  -4  -9   2     1249.53     1140.36     69.99 o 
  -3  -9   2      555.59      679.85     90.54 o 
  -2  -9   2     2470.01     2420.49     77.96 o 
  -1  -9   2     1591.48     1440.65     51.00 o 
   0  -9   2      937.52      873.84     35.02 o 
   1  -9   2     2501.11     2582.61     53.69 o 
   2  -9   2     1384.04     1365.82     38.14 o 
   3  -9   2      974.46      789.97     39.09 o 
   4  -9   2     9309.03     8780.70    111.00 o 
   5  -9   2     1103.62     1099.59     28.05 o 
   6  -9   2      587.76      680.93     37.40 o 
   7  -9   2     8129.98     7721.25    131.86 o 
   8  -9   2      126.67      138.35     24.96 o 
   9  -9   2       67.69       56.97     31.86 o 
  10  -9   2     2459.64     2524.46     92.03 o 
  11  -9   2     2681.16     2547.28     77.93 o 
  12  -9   2      510.51      538.28     54.52 o 
  13  -9   2      174.04      249.52     38.72 o 
  14  -9   2        2.23        7.35     27.68 o 
  15  -9   2        0.28      -25.69     25.69 o 
  16  -9   2     1285.34     1635.83    311.42 o 
  17  -9   2      698.72      896.13    110.83 o 
  18  -9   2       80.38      130.47    120.20 o 
  19  -9   2       21.22       87.55     51.21 o 
 -14  -8   2       34.18       54.98     51.20 o 
 -13  -8   2      415.33      441.08     76.26 o 
 -12  -8   2        7.52       18.70     48.66 o 
 -11  -8   2       40.31      112.47     41.93 o 
 -10  -8   2       81.00       54.47     35.36 o 
  -9  -8   2        7.68        5.64     32.47 o 
  -8  -8   2       14.14       51.07     63.36 o 
  -7  -8   2      662.85      558.67     47.06 o 
  -6  -8   2       53.95        9.03     25.78 o 
  -5  -8   2      478.39      502.00     41.11 o 
  -4  -8   2      616.02      648.33     57.07 o 
  -3  -8   2       28.81       -2.95     30.07 o 
  -2  -8   2     2034.09     2057.54     89.19 o 
  -1  -8   2      729.55      612.66     35.40 o 
   0  -8   2     2569.18     2399.90     50.32 o 
   1  -8   2       92.59      103.37     17.56 o 
   2  -8   2      202.05      234.76     19.64 o 
   3  -8   2      821.97      683.99     24.15 o 
   4  -8   2     4843.22     5067.84     71.14 o 
   5  -8   2       75.40      156.38     23.04 o 
   6  -8   2       22.50      -28.28     30.31 o 
   7  -8   2    11855.53    11787.15    138.55 o 
   8  -8   2     3647.88     3571.53    111.31 o 
   9  -8   2      226.47      155.92     35.28 o 
  10  -8   2     3966.39     3944.91     73.84 o 
  11  -8   2       73.57       64.52     26.89 o 
  12  -8   2       55.36       39.89     31.07 o 
  13  -8   2     2107.18     2042.71     95.44 o 
  14  -8   2     2171.05     2280.59     90.87 o 
  15  -8   2      811.88      677.77     66.48 o 
  16  -8   2      406.41      378.45     48.82 o 
  17  -8   2     1305.55     1170.36     84.61 o 
  18  -8   2      348.45      275.16     58.82 o 
  19  -8   2      202.92      152.20    105.37 o 
 -15  -7   2       31.42      -27.57     51.49 o 
 -14  -7   2       16.69      -24.96     46.82 o 
 -13  -7   2       75.09       95.01     53.26 o 
 -12  -7   2      243.61      237.87     46.43 o 
 -11  -7   2        1.77        3.48     33.41 o 
 -10  -7   2      182.42      212.48     40.40 o 
  -9  -7   2       59.52       21.03     30.54 o 
  -8  -7   2     1325.95     1482.82     64.08 o 
  -7  -7   2     1346.88     1455.53     61.22 o 
  -6  -7   2       12.13      124.36     33.79 o 
  -5  -7   2     1267.61     1285.23     54.01 o 
  -4  -7   2     5089.20     5158.05    113.99 o 
  -3  -7   2     3456.97     3603.61     89.95 o 
  -2  -7   2     6036.35     6013.04    100.45 o 
  -1  -7   2    12202.86    12457.28    173.38 o 
   0  -7   2     8583.00     8490.59    127.06 o 
   1  -7   2      532.65      472.33     23.05 o 
   2  -7   2     3006.10     2767.60     48.12 o 
   3  -7   2    10263.89     9722.32    113.68 o 
   4  -7   2     8576.13     7678.04    118.76 o 
   5  -7   2     2983.20     2906.83     65.09 o 
   6  -7   2     1091.76     1002.76     51.93 o 
   7  -7   2    12487.64    12250.35    205.40 o 
   8  -7   2     2444.32     2408.31     57.13 o 
   9  -7   2       31.11       25.21     19.52 o 
  10  -7   2     1909.69     2118.36     81.56 o 
  11  -7   2     3650.61     3502.45     72.46 o 
  12  -7   2     1302.93     1415.56     49.08 o 
  13  -7   2      387.06      505.36     43.78 o 
  14  -7   2     1252.50     1136.38     60.43 o 
  15  -7   2      226.47      292.76     44.21 o 
  16  -7   2      826.05      899.28     61.60 o 
  17  -7   2     1627.22     1533.78     91.25 o 
  18  -7   2        0.10       56.98     85.07 o 
  19  -7   2       68.97      160.00    103.03 o 
 -16  -6   2      234.56      194.77     64.34 o 
 -15  -6   2      437.95      493.34     79.47 o 
 -14  -6   2      335.21      271.09     67.12 o 
 -13  -6   2      116.99      121.72     42.76 o 
 -12  -6   2       18.80      -20.90     32.19 o 
 -11  -6   2      256.34      292.68     42.81 o 
 -10  -6   2      501.82      510.41     46.29 o 
  -9  -6   2      454.68      433.23     42.85 o 
  -8  -6   2        6.16       37.95     28.44 o 
  -7  -6   2      206.18      196.26     35.96 o 
  -6  -6   2      708.67      627.57     42.02 o 
  -5  -6   2     4327.24     4276.28     91.98 o 
  -4  -6   2     1676.01     1581.50     52.61 o 
  -3  -6   2      125.60      141.20     40.67 o 
  -2  -6   2      188.69      199.14     18.97 o 
  -1  -6   2     1554.22     1670.86     44.72 o 
   0  -6   2        1.37       85.46     19.48 o 
   1  -6   2        8.42       41.67     13.04 o 
   2  -6   2        0.05       -8.17     18.24 o 
   3  -6   2    17574.09    17760.96    185.84 o 
   4  -6   2     1645.30     1727.86     46.20 o 
   5  -6   2     2244.79     2104.31     51.28 o 
   6  -6   2     3112.70     3121.56     51.28 o 
   7  -6   2    10036.21     9705.14    137.33 o 
   8  -6   2     2132.57     2052.10     53.73 o 
   9  -6   2        2.96      -24.56     24.56 o 
  10  -6   2     1832.26     1694.73     48.88 o 
  11  -6   2     5261.54     5000.65     90.17 o 
  12  -6   2     1841.75     1786.34     55.12 o 
  13  -6   2      315.15      346.05     33.61 o 
  14  -6   2      590.73      594.02     40.20 o 
  15  -6   2     1415.47     1501.05    105.26 o 
  16  -6   2     1411.97     1361.80     70.84 o 
  17  -6   2     1250.29     1189.14     73.51 o 
  18  -6   2      344.93      368.40    120.20 o 
 -16  -5   2        7.20       58.94     56.29 o 
 -15  -5   2      801.14      856.96     87.65 o 
 -14  -5   2       12.75       14.80     34.94 o 
 -13  -5   2      774.91      708.59     80.79 o 
 -12  -5   2      145.35      180.19     40.54 o 
 -11  -5   2        1.08       -8.43     29.05 o 
 -10  -5   2       13.34        1.35     36.29 o 
  -9  -5   2       86.58      118.34     33.40 o 
  -8  -5   2     3807.37     3864.19    116.07 o 
  -7  -5   2      887.85      779.74     45.04 o 
  -6  -5   2      344.57      439.36     35.68 o 
  -5  -5   2     1244.52     1365.50     49.37 o 
  -4  -5   2     2762.29     2847.21     85.35 o 
  -3  -5   2     3397.67     3302.14     69.38 o 
  -2  -5   2     5692.70     5367.98     73.01 o 
  -1  -5   2    15548.83    16596.22    208.87 o 
   0  -5   2    21105.38    22454.77    270.39 o 
   1  -5   2      304.90      267.40     18.15 o 
   2  -5   2     6052.84     6167.20     74.51 o 
   3  -5   2    12525.67    13222.47    170.52 o 
   4  -5   2     4700.21     4586.14     77.07 o 
   5  -5   2    26081.23    26632.76    268.12 o 
   6  -5   2     3809.05     4024.26     70.14 o 
   7  -5   2     3472.77     3669.06     70.05 o 
   8  -5   2     1624.03     1564.38     42.54 o 
   9  -5   2      582.84      618.02     31.70 o 
  10  -5   2     3349.61     3545.06     71.62 o 
  11  -5   2     2676.81     2564.01     63.26 o 
  12  -5   2     2146.24     1893.09     57.27 o 
  13  -5   2      822.68      784.20     42.77 o 
  14  -5   2       32.61        2.11     23.49 o 
  15  -5   2     1618.16     1729.14     63.35 o 
  16  -5   2     1217.41     1358.09    100.99 o 
  17  -5   2      636.06      648.51    116.29 o 
 -17  -4   2     1271.89     1389.30    223.61 o 
 -16  -4   2        7.02      -37.78     46.13 o 
 -15  -4   2        1.11        5.15     49.39 o 
 -14  -4   2     2196.33     2350.09     92.21 o 
 -13  -4   2      296.88      206.68     42.90 o 
 -12  -4   2      134.65      192.15     38.69 o 
 -11  -4   2     1898.06     1838.68     96.26 o 
 -10  -4   2     1433.17     1368.10     61.68 o 
  -9  -4   2       43.80       98.12     30.41 o 
  -8  -4   2      322.75      275.25     34.25 o 
  -7  -4   2      113.16      163.47     19.39 o 
  -6  -4   2     1768.15     1710.24     46.37 o 
  -5  -4   2     8101.05     7645.60    120.20 o 
  -4  -4   2       99.03       81.35     27.19 o 
  -3  -4   2      912.10      836.68     33.99 o 
  -2  -4   2     6080.85     6482.66     97.41 o 
  -1  -4   2     1469.34     1382.62     31.88 o 
   0  -4   2     3280.22     3057.08     54.06 o 
   1  -4   2    10046.56    10288.35    110.89 o 
   2  -4   2      262.79      339.62     21.00 o 
   3  -4   2     1072.63      987.40     31.51 o 
   4  -4   2        3.79       71.65     11.93 o 
   5  -4   2    10588.73    11073.68    142.82 o 
   6  -4   2      320.75      304.31     23.06 o 
   7  -4   2    10112.80    11194.98    135.64 o 
   8  -4   2       48.85       39.28     16.80 o 
   9  -4   2        0.57       -8.39     16.57 o 
  10  -4   2    13459.41    13121.51    168.17 o 
  11  -4   2       11.18      -18.50     19.49 o 
  12  -4   2       83.71       63.64     23.26 o 
  13  -4   2     1678.58     1524.39     54.79 o 
  14  -4   2       60.36       35.98     24.76 o 
  15  -4   2      188.42      243.02     52.92 o 
  16  -4   2     1324.27     1398.80     61.37 o 
  17  -4   2      231.40      270.96     68.93 o 
 -17  -3   2      199.09      333.27     99.90 o 
 -16  -3   2      385.92      490.78     76.66 o 
 -15  -3   2        1.70       16.01     36.12 o 
 -14  -3   2        8.69        5.48     34.31 o 
 -13  -3   2        0.36       -6.52     30.10 o 
 -12  -3   2        0.14      -27.18     27.18 o 
 -11  -3   2       45.96       91.70     30.44 o 
 -10  -3   2      156.55      148.48     48.24 o 
  -9  -3   2        5.44        2.99     18.20 o 
  -8  -3   2      644.95      571.42     29.81 o 
  -7  -3   2      294.09      350.14     37.96 o 
  -6  -3   2      247.95      272.41     20.70 o 
  -5  -3   2     1683.90     1678.57     42.44 o 
  -4  -3   2     1210.56     1202.44     27.37 o 
  -3  -3   2     2526.95     2884.65     77.25 o 
  -2  -3   2    42553.28    45201.36    488.43 o 
  -1  -3   2     4859.20     4947.27     62.20 o 
   0  -3   2     7468.87     8345.84    108.16 o 
   1  -3   2    29321.98    31678.09    311.49 o 
   2  -3   2     7260.08     8088.64    105.61 o 
   3  -3   2    18910.51    20513.68    203.81 o 
   4  -3   2    16525.93    15893.46    188.77 o 
   5  -3   2    16071.42    15963.07    171.23 o 
   6  -3   2    13679.63    15370.78    170.04 o 
   7  -3   2       10.23       19.50     16.79 o 
   8  -3   2     3437.02     3218.79     61.89 o 
   9  -3   2     7902.45     7788.76    114.01 o 
  10  -3   2     2129.40     1934.26     53.84 o 
  11  -3   2      795.80      699.69     63.65 o 
  12  -3   2     1513.80     1360.55     50.60 o 
  13  -3   2       28.19       66.17     25.04 o 
  14  -3   2      718.27      909.08     48.58 o 
  15  -3   2     1180.09     1024.61     52.63 o 
  16  -3   2     1082.61     1161.48     71.63 o 
  17  -3   2     1193.47     1093.55     87.15 o 
 -18  -2   2      507.40      571.33    108.49 o 
 -17  -2   2       94.18       30.44     65.56 o 
 -16  -2   2      915.65     1078.40     69.28 o 
 -15  -2   2      581.78      586.35     58.64 o 
 -14  -2   2      461.83      473.98     48.81 o 
 -13  -2   2      621.27      574.40     48.49 o 
 -12  -2   2      392.98      515.85     60.88 o 
 -11  -2   2      855.96     1027.16     53.70 o 
 -10  -2   2     4575.25     4381.65     83.63 o 
  -9  -2   2     1492.92     1560.83     47.74 o 
  -8  -2   2      506.02      415.54     31.21 o 
  -7  -2   2      557.43      557.28     29.16 o 
  -6  -2   2     5723.14     5886.28     84.97 o 
  -5  -2   2     6832.63     6682.90     88.55 o 
  -4  -2   2     8653.92     9604.82    111.83 o 
  -3  -2   2      384.43      359.82     31.77 o 
  -2  -2   2      652.55      924.29     29.32 o 
  -1  -2   2    17247.35    18571.82    197.26 o 
   0  -2   2      771.66      820.15     40.62 o 
   1  -2   2        8.28       -6.31      6.31 o 
   2  -2   2        9.76        1.57      7.09 o 
   3  -2   2    32219.70    38026.21    521.60 o 
   4  -2   2       65.71      129.98     14.73 o 
   5  -2   2     5250.55     5746.06     76.54 o 
   6  -2   2     2900.54     3241.65     62.86 o 
   7  -2   2      337.84      295.13     22.61 o 
   8  -2   2        4.40       25.58     23.71 o 
   9  -2   2        4.50       23.46     17.91 o 
  10  -2   2       73.33      103.95     24.53 o 
  11  -2   2     1126.10     1095.85     44.90 o 
  12  -2   2      258.24      263.00     32.20 o 
  13  -2   2       11.20       27.02     23.33 o 
  14  -2   2        7.86       -9.57     25.28 o 
  15  -2   2      349.27      337.97     51.77 o 
  16  -2   2      508.47      631.61     72.12 o 
  17  -2   2      270.13      307.85     63.72 o 
  18  -2   2       47.79       93.74     57.34 o 
 -18  -1   2       34.24       46.83     75.71 o 
 -17  -1   2      307.38      358.25     98.34 o 
 -16  -1   2      914.07     1084.45     68.16 o 
 -15  -1   2       68.70       33.54     33.16 o 
 -14  -1   2       74.71      102.93     34.40 o 
 -13  -1   2      153.79      184.21     37.55 o 
 -12  -1   2       61.69       25.99     27.75 o 
 -11  -1   2       88.33       55.91     23.21 o 
 -10  -1   2     1369.16     1298.01     46.62 o 
  -9  -1   2      160.67      109.77     23.25 o 
  -8  -1   2      499.28      511.03     30.31 o 
  -7  -1   2        2.44       20.20     16.91 o 
  -6  -1   2     1566.80     1593.71     42.58 o 
  -5  -1   2      393.22      251.06     19.52 o 
  -4  -1   2       54.48       46.75     14.23 o 
  -3  -1   2       24.16       62.76     13.35 o 
  -2  -1   2     3417.90     3361.53     49.06 o 
  -1  -1   2     1375.01     1512.81     25.66 o 
   0  -1   2     2961.71     3637.87     51.82 o 
   1  -1   2    14776.45    16579.33    400.13 o 
   2  -1   2     2345.96     2614.61     35.74 o 
   3  -1   2     3835.38     5088.87     63.08 o 
   4  -1   2    34682.07    35533.28    345.19 o 
   5  -1   2    21540.38    22199.49    228.93 o 
   6  -1   2     3609.73     4390.11     68.15 o 
   7  -1   2      887.68      695.55     29.85 o 
   8  -1   2     6850.64     6813.52    100.04 o 
   9  -1   2      145.14      173.18     24.25 o 
  10  -1   2     3753.90     3492.90    106.57 o 
  11  -1   2     3679.23     3450.12     76.12 o 
  12  -1   2      248.85      277.53     31.60 o 
  13  -1   2     1017.36     1123.02     50.10 o 
  14  -1   2     1458.82     1531.64     59.56 o 
  15  -1   2      669.00      539.04     66.87 o 
  16  -1   2      338.99      499.05     96.39 o 
  17  -1   2      472.46      678.92     77.03 o 
  18  -1   2      487.00      556.00     77.79 o 
 -18   0   2      146.18      164.69     81.17 o 
 -17   0   2      326.39      455.83     65.89 o 
 -16   0   2      452.04      456.04     50.16 o 
 -15   0   2      139.33       43.93     31.77 o 
 -14   0   2       94.40      145.49     38.16 o 
 -13   0   2       79.96      128.93     28.78 o 
 -12   0   2     1005.98      954.01     49.98 o 
 -11   0   2     2711.93     2682.61     66.49 o 
 -10   0   2     1862.29     1820.86     53.33 o 
  -9   0   2       53.15       84.03     21.88 o 
  -8   0   2       49.06       35.93     21.52 o 
  -7   0   2     4459.35     4315.10     71.56 o 
  -6   0   2     8290.95     8599.54    109.11 o 
  -5   0   2     1117.42     1327.91     33.54 o 
  -4   0   2      128.64      147.20     16.65 o 
  -3   0   2    13380.59    14890.17    174.06 o 
  -2   0   2       12.97        3.82      7.89 o 
  -1   0   2     2310.21     2685.52     35.74 o 
   0   0   2     5435.10     6252.06     65.49 o 
   1   0   2      581.69      697.78     19.86 o 
   2   0   2     3438.50     3500.03     44.70 o 
   3   0   2     1318.80     1460.97     33.38 o 
   4   0   2     2017.72     2463.68     42.37 o 
   5   0   2      377.51      214.37     18.22 o 
   6   0   2     4336.18     4382.83     69.03 o 
   7   0   2      307.12      433.43     25.94 o 
   8   0   2      467.14      471.45     41.69 o 
   9   0   2        0.55      -18.66     24.45 o 
  10   0   2       29.33       20.06     20.09 o 
  11   0   2      378.49      447.69     36.07 o 
  12   0   2        1.88       -8.89     28.61 o 
  13   0   2       78.78       61.95     26.83 o 
  14   0   2        3.73       16.59     48.00 o 
  15   0   2      985.58      969.33     84.39 o 
  16   0   2      958.36     1096.74    165.47 o 
  17   0   2        4.90       61.93     71.03 o 
  18   0   2        0.90       -5.50     48.93 o 
 -19   1   2      317.42      245.86     92.10 o 
 -18   1   2      214.29      180.30     75.71 o 
 -17   1   2     1093.39     1247.42    164.69 o 
 -16   1   2     1309.01     1387.01    120.70 o 
 -15   1   2       53.72       15.08     32.07 o 
 -14   1   2       83.07       80.60     28.44 o 
 -13   1   2       73.48      159.67     30.25 o 
 -12   1   2      533.20      485.50     36.65 o 
 -11   1   2       36.45       54.91     24.40 o 
 -10   1   2       92.68      158.06     26.03 o 
  -9   1   2      386.13      370.97     29.48 o 
  -8   1   2     1181.30     1281.27     49.68 o 
  -7   1   2     1138.96     1120.57     36.34 o 
  -6   1   2      163.83      119.19     17.66 o 
  -5   1   2      589.94      659.80     24.60 o 
  -4   1   2     1037.29     1045.96     47.85 o 
  -3   1   2       24.81       20.67      9.69 o 
  -2   1   2      712.74      736.77     20.66 o 
  -1   1   2      346.99      395.05     10.91 o 
   0   1   2      165.60      180.86      8.37 o 
   1   1   2     5948.25     6395.13     87.42 o 
   2   1   2     3008.11     3673.94     48.48 o 
   3   1   2      576.94      516.01     19.04 o 
   4   1   2    16449.96    16840.78    178.53 o 
   5   1   2    16402.12    16462.90    179.93 o 
   6   1   2     1996.17     2029.91     44.85 o 
   7   1   2     1883.21     1977.86     47.31 o 
   8   1   2     5462.49     5223.52     86.46 o 
   9   1   2     4951.55     5201.48     89.76 o 
  10   1   2     2716.83     2560.94     63.56 o 
  11   1   2     1983.31     1910.54     65.83 o 
  12   1   2      157.93      153.08     29.22 o 
  13   1   2       82.83       73.95     45.88 o 
  14   1   2      893.91     1035.95    103.42 o 
  15   1   2      146.90       28.40     48.17 o 
  16   1   2      101.83      141.92     68.68 o 
  17   1   2      214.99      212.47     63.35 o 
 -19   2   2       20.98       -2.34     73.37 o 
 -18   2   2        9.61       27.17     46.44 o 
 -17   2   2       38.47       12.96     41.34 o 
 -16   2   2      455.00      482.34     59.54 o 
 -15   2   2       59.54        9.27     25.85 o 
 -14   2   2      261.09      272.52     34.81 o 
 -13   2   2      183.15      257.29     33.23 o 
 -12   2   2      177.77      110.33     26.72 o 
 -11   2   2     3579.47     3552.69     75.72 o 
 -10   2   2       14.65       57.02     22.73 o 
  -9   2   2       43.07        8.87     17.98 o 
  -8   2   2      644.41      743.86     32.36 o 
  -7   2   2      359.11      315.79     23.39 o 
  -6   2   2     2715.39     3077.01     53.26 o 
  -5   2   2    10166.65    11630.39    152.18 o 
  -4   2   2     1539.46     1621.32     44.95 o 
  -3   2   2      118.66       74.21     14.37 o 
  -2   2   2     5364.95     5380.75     69.17 o 
  -1   2   2    14209.39    15590.54    154.23 o 
   0   2   2     8344.28     8842.65    118.57 o 
   1   2   2      989.13     1026.71     29.99 o 
   2   2   2     3214.77     3656.40     51.06 o 
   3   2   2      409.47      409.51     19.60 o 
   4   2   2     3601.90     3663.59     57.26 o 
   5   2   2     2769.77     2624.79     49.44 o 
   6   2   2        1.09       -4.33     13.70 o 
   7   2   2     1100.34      911.21     33.90 o 
   8   2   2      229.87      240.75     25.26 o 
   9   2   2      410.35      444.98     30.91 o 
  10   2   2      601.32      629.89     36.63 o 
  11   2   2      412.92      360.29     39.96 o 
  12   2   2        7.12        7.00     42.54 o 
  13   2   2      175.70      224.17     57.92 o 
  14   2   2      289.64      166.33     55.88 o 
  15   2   2      548.37      459.87    116.68 o 
  16   2   2      322.73      412.09     74.59 o 
  17   2   2       27.70      116.27     59.04 o 
 -19   3   2      184.52      258.86     59.17 o 
 -18   3   2      211.53      153.27     53.85 o 
 -17   3   2      944.65      842.13     71.33 o 
 -16   3   2     1758.57     1937.68     80.73 o 
 -15   3   2      278.97      319.73     49.12 o 
 -14   3   2       62.02      107.89     29.52 o 
 -13   3   2      185.16      196.65     48.89 o 
 -12   3   2     1536.24     1493.74     52.61 o 
 -11   3   2     1757.38     1671.61     53.25 o 
 -10   3   2      880.57      702.62     36.89 o 
  -9   3   2     1384.31     1417.12     43.91 o 
  -8   3   2       11.18        6.81     16.66 o 
  -7   3   2      218.56      135.19     20.73 o 
  -6   3   2     6004.03     5885.02    164.66 o 
  -5   3   2     2296.64     2238.90    105.51 o 
  -4   3   2     4104.24     4716.71     60.68 o 
  -3   3   2     8602.29     9932.68    118.29 o 
  -2   3   2     7214.53     8189.17     91.70 o 
  -1   3   2    19492.55    20995.78    206.95 o 
   0   3   2        2.69        4.38     17.01 o 
   1   3   2       42.39       47.63     21.85 o 
   2   3   2       50.86       74.52     13.02 o 
   3   3   2       30.77       95.36     14.26 o 
   4   3   2     9304.18     9392.12    128.99 o 
   5   3   2     7544.46     7308.33     98.61 o 
   6   3   2      503.81      366.16     24.44 o 
   7   3   2     1415.46     1448.31     42.45 o 
   8   3   2     1383.67     1186.86     41.01 o 
   9   3   2     1012.41      968.71     40.12 o 
  10   3   2      990.09     1064.93     56.92 o 
  11   3   2      387.74      287.88     40.22 o 
  12   3   2      311.17      269.50     60.13 o 
  13   3   2      230.62      151.10     55.64 o 
  14   3   2      260.92      140.43     58.07 o 
  15   3   2      651.27      737.49     82.79 o 
  16   3   2       60.75      102.16     56.80 o 
 -19   4   2      175.42      168.59     68.68 o 
 -18   4   2        0.49       68.79     41.63 o 
 -17   4   2      316.11      289.55     74.69 o 
 -16   4   2      326.19      243.30     62.86 o 
 -15   4   2        2.42      -26.72     26.72 o 
 -14   4   2       85.50      103.02     28.37 o 
 -13   4   2      514.78      561.57     38.18 o 
 -12   4   2      342.91      322.36     32.24 o 
 -11   4   2     2555.03     2610.77     64.35 o 
 -10   4   2       30.09       50.22     24.26 o 
  -9   4   2      141.69      203.79     23.67 o 
  -8   4   2      444.73      485.39     37.60 o 
  -7   4   2       32.51       75.73     18.48 o 
  -6   4   2        3.22       17.57     35.90 o 
  -5   4   2     6962.23     6818.61     84.35 o 
  -4   4   2      193.95      189.33     15.40 o 
  -3   4   2    11409.00    11349.34    130.68 o 
  -2   4   2     1003.96     1300.35     34.15 o 
  -1   4   2     1588.55     1509.13     31.70 o 
   0   4   2      135.50      141.85     15.69 o 
   1   4   2       72.70       92.95     22.31 o 
   2   4   2       33.23       33.37     21.17 o 
   3   4   2        2.00       15.80     15.67 o 
   4   4   2      726.14      966.32     34.36 o 
   5   4   2        1.67       14.66     15.02 o 
   6   4   2      842.75      893.30     33.97 o 
   7   4   2        3.32      -16.82     26.47 o 
   8   4   2      598.18      619.04     33.06 o 
   9   4   2      890.93     1025.55     51.46 o 
  10   4   2     1698.77     1698.99     66.82 o 
  11   4   2      245.40      313.11     61.66 o 
  12   4   2        9.75       19.14     64.00 o 
  13   4   2      448.22      573.51     75.56 o 
  14   4   2      139.28      160.35     61.12 o 
  15   4   2      132.81       16.59     53.76 o 
  16   4   2      233.88      236.69     67.48 o 
 -20   5   2       70.66       74.15     60.88 o 
 -19   5   2      241.14      288.78     72.59 o 
 -18   5   2      231.80      182.48     92.88 o 
 -17   5   2      661.80      603.26     58.70 o 
 -16   5   2      861.51      954.86    113.03 o 
 -15   5   2       97.37       99.34     33.31 o 
 -14   5   2      420.73      367.60     36.78 o 
 -13   5   2      817.57      797.48     42.76 o 
 -12   5   2       91.59       24.52     21.01 o 
 -11   5   2      296.83      297.94     38.08 o 
 -10   5   2       74.94       99.25     22.94 o 
  -9   5   2      702.08      725.49     34.59 o 
  -8   5   2     1084.54      976.58     65.53 o 
  -7   5   2     1341.87     1190.43     53.85 o 
  -6   5   2     9782.77    10156.40    143.09 o 
  -5   5   2     1424.98      967.69     26.97 o 
  -4   5   2     2053.00     2205.73     40.19 o 
  -3   5   2     1453.44     1835.26     35.86 o 
  -2   5   2     6440.87     6697.99     83.42 o 
  -1   5   2    13020.23    12740.35    139.92 o 
   0   5   2      658.67      686.83     24.29 o 
   1   5   2      969.27     1008.01     32.90 o 
   2   5   2       20.57        1.60     21.75 o 
   3   5   2     1806.43     1864.74     70.00 o 
   4   5   2     2254.26     1998.82     55.53 o 
   5   5   2     5009.99     4735.01    107.19 o 
   6   5   2      731.41      714.76     32.51 o 
   7   5   2      635.59      634.67     32.68 o 
   8   5   2     3477.80     3328.08     87.36 o 
   9   5   2     2568.76     2722.13    103.51 o 
  10   5   2      995.73     1146.98     84.56 o 
  11   5   2     1091.76     1124.42     87.56 o 
  12   5   2     1250.26     1244.14     94.50 o 
  13   5   2      816.62      611.59    148.29 o 
  14   5   2       14.73        5.19     56.59 o 
  15   5   2       13.77       30.50    103.81 o 
 -20   6   2        0.05        1.56     53.07 o 
 -19   6   2       12.21       38.24     56.20 o 
 -18   6   2      599.52      649.08     72.46 o 
 -17   6   2      574.50      498.78    134.25 o 
 -16   6   2      598.33      524.77     49.92 o 
 -15   6   2        3.92       25.61     42.46 o 
 -14   6   2        3.65        3.34     27.13 o 
 -13   6   2      704.26      592.92     51.60 o 
 -12   6   2     1012.47     1118.65     68.72 o 
 -11   6   2     1032.49      907.80     49.23 o 
 -10   6   2      679.45      542.74     41.12 o 
  -9   6   2      319.02      321.38     28.13 o 
  -8   6   2     1265.35     1293.06     60.34 o 
  -7   6   2        2.76       29.03     17.58 o 
  -6   6   2       60.91       62.85     14.38 o 
  -5   6   2       14.21       19.81     11.92 o 
  -4   6   2     1390.75     1545.09     35.00 o 
  -3   6   2        4.68       19.16     12.21 o 
  -2   6   2       44.23       71.51     13.80 o 
  -1   6   2     1694.84     2041.76     41.79 o 
   0   6   2      808.59     1029.92     31.16 o 
   1   6   2      266.70      186.69     19.10 o 
   2   6   2     2251.56     2457.19     63.47 o 
   3   6   2       21.77       39.68     35.35 o 
   4   6   2     2525.57     2437.73     88.12 o 
   5   6   2       71.87      149.54     38.91 o 
   6   6   2      226.11      262.83     33.47 o 
   7   6   2      757.03      611.58     50.88 o 
   8   6   2      532.81      545.08     44.61 o 
   9   6   2     2799.58     3012.00     90.40 o 
  10   6   2      675.69      817.45     77.29 o 
  11   6   2       54.56       51.14     47.98 o 
  12   6   2      187.38      339.39     69.86 o 
  13   6   2      467.47      570.88     86.25 o 
  14   6   2      763.84      951.74     94.45 o 
  15   6   2      371.21      482.95     83.69 o 
 -20   7   2      179.99       61.66     66.34 o 
 -19   7   2      432.29      498.38     66.84 o 
 -18   7   2      529.11      434.42     68.67 o 
 -17   7   2      328.81      398.82     64.78 o 
 -16   7   2     1486.94     1444.74    116.68 o 
 -15   7   2        2.51       -8.11     26.69 o 
 -14   7   2       54.56      105.17     31.53 o 
 -13   7   2       73.67      114.86     27.46 o 
 -12   7   2       11.17       27.31     21.00 o 
 -11   7   2      488.14      659.76     36.95 o 
 -10   7   2      192.83      191.60     25.34 o 
  -9   7   2      335.53      370.27     41.96 o 
  -8   7   2     1534.47     1497.67     66.13 o 
  -7   7   2      576.09      506.90     24.78 o 
  -6   7   2     7323.95     7099.79     95.08 o 
  -5   7   2    18236.37    18169.70    197.03 o 
  -4   7   2     3141.33     3127.13     54.66 o 
  -3   7   2      413.15      474.70     23.41 o 
  -2   7   2    13587.81    12601.93    145.69 o 
  -1   7   2     2094.32     1761.49     41.54 o 
   0   7   2      416.71      385.12     37.50 o 
   1   7   2     2261.61     2454.99     57.66 o 
   2   7   2      684.30      677.50     31.95 o 
   3   7   2      213.00      195.38     33.03 o 
   4   7   2     8882.18     8776.43    149.55 o 
   5   7   2     3735.40     3778.21     91.30 o 
   6   7   2      311.43      367.36     52.44 o 
   7   7   2      671.82      683.14     66.73 o 
   8   7   2     2264.54     2285.63    170.54 o 
   9   7   2      538.18      637.21     72.12 o 
  10   7   2     1999.80     2339.48    212.30 o 
  11   7   2     1700.95     1626.31    105.67 o 
  12   7   2      372.62      319.73    169.37 o 
  13   7   2      187.96      127.74     59.48 o 
  14   7   2      255.34      290.62     71.26 o 
 -20   8   2       36.80       56.72     58.54 o 
 -19   8   2       19.15       23.09     44.41 o 
 -18   8   2      237.74      225.89     84.29 o 
 -17   8   2      393.30      529.45     64.67 o 
 -16   8   2      197.25      221.16    106.15 o 
 -15   8   2      149.72      311.50     51.60 o 
 -14   8   2      124.62      142.99     33.50 o 
 -13   8   2     2605.36     2691.42     83.73 o 
 -12   8   2      535.67      560.07     36.81 o 
 -11   8   2      551.80      431.85     33.22 o 
 -10   8   2     2737.49     2429.15    263.03 o 
  -9   8   2       63.32      108.05     31.76 o 
  -8   8   2       18.69       11.52     21.86 o 
  -7   8   2     1177.02      943.35     34.02 o 
  -6   8   2      164.37      169.68     19.25 o 
  -5   8   2       84.68      132.81     18.40 o 
  -4   8   2     5347.00     5262.73     79.50 o 
  -3   8   2        1.48       -0.77     13.51 o 
  -2   8   2     2506.81     2450.55     75.25 o 
  -1   8   2      361.62      408.73     25.97 o 
   0   8   2     1911.25     1946.69     47.57 o 
   1   8   2      905.64      899.11     35.16 o 
   2   8   2      739.59      764.95     55.30 o 
   3   8   2      734.05      811.86     47.97 o 
   4   8   2        9.84       34.91     28.54 o 
   5   8   2        0.52      -14.44     34.22 o 
   6   8   2      589.53      621.93     64.21 o 
   7   8   2       11.04       41.28     39.73 o 
   8   8   2      193.65      177.29     52.15 o 
   9   8   2      476.86      500.68     69.62 o 
  10   8   2       67.08      145.33     54.98 o 
  11   8   2       10.08       37.12     53.85 o 
  12   8   2      114.82      103.60     57.10 o 
  13   8   2      292.31      332.69     72.78 o 
 -20   9   2      438.29      527.96     72.73 o 
 -19   9   2      393.77      438.97     72.59 o 
 -18   9   2      407.93      439.06     66.22 o 
 -17   9   2      154.96      152.86     96.00 o 
 -16   9   2      322.56      361.65     64.78 o 
 -15   9   2      764.47      761.69     68.67 o 
 -14   9   2      639.79      744.49     64.52 o 
 -13   9   2      114.66      156.94     69.46 o 
 -12   9   2       12.43       41.28     23.74 o 
 -11   9   2     1587.54     1515.86     66.58 o 
 -10   9   2       29.10      -15.24     64.00 o 
  -9   9   2        2.53       29.52     26.50 o 
  -8   9   2       13.49       -2.30     22.87 o 
  -7   9   2      572.45      480.91     27.00 o 
  -6   9   2     1239.20     1162.16     37.13 o 
  -5   9   2     2252.61     2185.29     49.25 o 
  -4   9   2      203.05      177.02     20.89 o 
  -3   9   2      239.98      214.82     22.72 o 
  -2   9   2     6383.98     5851.05     89.88 o 
  -1   9   2     4606.91     4491.32     77.32 o 
   0   9   2     2312.20     2135.96     67.59 o 
   1   9   2      815.87      715.66     64.76 o 
   2   9   2     1343.89     1344.15     45.02 o 
   3   9   2     1465.38     1508.49     48.72 o 
   4   9   2     2718.33     2974.58    124.02 o 
   5   9   2     2737.40     2719.49    110.42 o 
   6   9   2     1764.88     1863.25     97.45 o 
   7   9   2     2424.32     2346.37    112.78 o 
   8   9   2     2907.54     2772.95    323.91 o 
   9   9   2      896.92      833.88     80.99 o 
  10   9   2      494.57      633.69     78.65 o 
  11   9   2     1038.43     1092.51     97.35 o 
  12   9   2     1066.29     1248.59    199.03 o 
 -20  10   2        4.68       61.54     50.20 o 
 -19  10   2       66.69      158.85     56.01 o 
 -18  10   2       58.23       51.33    106.93 o 
 -17  10   2     1121.20     1297.01     89.79 o 
 -16  10   2      417.52      526.73    101.86 o 
 -15  10   2      104.39       74.99     43.46 o 
 -14  10   2      779.73      854.76     69.26 o 
 -13  10   2     1512.03     1570.42     86.75 o 
 -12  10   2     2394.23     2200.05    109.27 o 
 -11  10   2      185.15      134.97     39.89 o 
 -10  10   2     1011.65     1260.12     78.83 o 
  -9  10   2     2855.66     2749.33     73.14 o 
  -8  10   2     4173.94     3862.81     71.98 o 
  -7  10   2      563.98      567.97     29.68 o 
  -6  10   2     1205.63     1081.47     57.45 o 
  -5  10   2     2646.74     2596.06     56.95 o 
  -4  10   2     8905.89     8437.72    140.37 o 
  -3  10   2     1199.92     1192.08     40.56 o 
  -2  10   2     2483.76     2223.19     54.62 o 
  -1  10   2      641.99      646.64     68.72 o 
   0  10   2     3069.73     2978.48     65.30 o 
   1  10   2     1027.38     1029.39     41.59 o 
   2  10   2     1536.31     1525.64     49.37 o 
   3  10   2        0.37      -20.07     21.76 o 
   4  10   2      396.95      308.42     36.73 o 
   5  10   2      101.37      113.87     30.00 o 
   6  10   2     1732.01     1705.64     68.47 o 
   7  10   2       77.57        0.23     41.25 o 
   8  10   2       14.43       15.84     44.40 o 
   9  10   2        9.49       24.06     49.32 o 
  10  10   2      175.11      134.62     60.51 o 
  11  10   2       47.43       29.00     52.67 o 
  12  10   2        5.07       -2.15     51.73 o 
 -20  11   2      683.21      776.31     84.68 o 
 -19  11   2      571.29      434.57     74.15 o 
 -18  11   2      116.70      106.45     48.55 o 
 -17  11   2      472.26      471.24     66.46 o 
 -16  11   2     1879.55     1734.14    107.71 o 
 -15  11   2     1115.63      941.32     77.99 o 
 -14  11   2      920.65      970.87     75.00 o 
 -13  11   2      311.90      210.59     53.07 o 
 -12  11   2      107.78        7.93     32.71 o 
 -11  11   2      143.68      153.33     40.19 o 
 -10  11   2     1308.50     1126.22     50.21 o 
  -9  11   2        3.85      -20.64     30.19 o 
  -8  11   2       22.17      -16.28     16.44 o 
  -7  11   2      608.10      574.27     31.22 o 
  -6  11   2      584.62      552.63     31.17 o 
  -5  11   2      174.36      196.70     34.47 o 
  -4  11   2      342.10      362.15     28.01 o 
  -3  11   2      594.62      570.87     32.74 o 
  -2  11   2     3137.38     2981.89     65.98 o 
  -1  11   2     2847.18     2646.41     97.00 o 
   0  11   2      930.45      894.85     85.96 o 
   1  11   2      547.63      528.25     34.78 o 
   2  11   2     1099.81     1189.57     87.40 o 
   3  11   2     1468.06     1424.53     58.71 o 
   4  11   2     1159.36     1143.27     74.28 o 
   5  11   2     1577.87     1620.20     67.61 o 
   6  11   2     2123.77     2341.47    117.61 o 
   7  11   2     1339.69     1669.14    105.75 o 
   8  11   2      234.35      263.30     63.84 o 
   9  11   2      245.43      356.39    141.27 o 
  10  11   2      951.10      989.86    117.47 o 
  11  11   2     1014.30     1255.41    107.90 o 
 -19  12   2       62.37      113.24     53.70 o 
 -18  12   2      345.72      413.66     67.07 o 
 -17  12   2      320.40      400.15     65.95 o 
 -16  12   2        1.01       -9.32     58.15 o 
 -15  12   2      156.18      173.09     52.66 o 
 -14  12   2      538.22      651.04     67.95 o 
 -13  12   2     2299.58     2096.46    102.64 o 
 -12  12   2      309.14      361.41     73.76 o 
 -11  12   2     1700.39     1603.23    104.20 o 
 -10  12   2     1823.28     1821.51     65.49 o 
  -9  12   2     1219.83     1159.54     53.71 o 
  -8  12   2     3964.06     3828.69    122.23 o 
  -7  12   2      722.78      761.45     35.82 o 
  -6  12   2       41.93       28.46     18.41 o 
  -5  12   2     6511.26     5972.95     99.00 o 
  -4  12   2     2446.76     2526.22     61.63 o 
  -3  12   2      337.61      356.02     38.53 o 
  -2  12   2      431.22      487.64     42.20 o 
  -1  12   2     1352.18     1247.44     53.79 o 
   0  12   2      301.89      363.70     32.51 o 
   1  12   2      740.79      810.45     45.97 o 
   2  12   2      555.00      529.52     41.36 o 
   3  12   2      176.11      208.26     44.30 o 
   4  12   2      141.23      186.74     43.00 o 
   5  12   2      492.40      473.82     68.68 o 
   6  12   2      391.37      412.55     66.44 o 
   7  12   2      299.87      336.20    132.29 o 
   8  12   2        7.70       66.59     53.24 o 
   9  12   2       69.69       94.44     56.98 o 
  10  12   2       39.08      142.90     63.44 o 
 -19  13   2      490.04      653.79     79.39 o 
 -18  13   2     1035.37     1228.24    128.00 o 
 -17  13   2      544.98      531.90     71.82 o 
 -16  13   2      264.05      252.30     60.87 o 
 -15  13   2     1920.93     1974.53    108.14 o 
 -14  13   2     1167.90     1026.58     82.59 o 
 -13  13   2      507.45      590.01     67.43 o 
 -12  13   2      464.29      370.58     54.36 o 
 -11  13   2     1260.83     1179.49    149.86 o 
 -10  13   2     1777.04     1530.95     63.44 o 
  -9  13   2      349.76      364.11     37.80 o 
  -8  13   2      214.75      140.55     30.33 o 
  -7  13   2      148.73      163.40     68.00 o 
  -6  13   2        3.82      -16.91     18.70 o 
  -5  13   2      738.55      787.58     49.57 o 
  -4  13   2      166.55      176.26     26.34 o 
  -3  13   2      615.06      514.59     35.18 o 
  -2  13   2      374.81      403.88     34.02 o 
  -1  13   2      857.06      873.14     43.33 o 
   0  13   2      336.04      490.50     51.22 o 
   1  13   2      359.45      389.29     39.47 o 
   2  13   2      956.19      958.47     64.39 o 
   3  13   2      339.84      398.24     53.12 o 
   4  13   2       72.42      -11.95     47.61 o 
   5  13   2      789.10      798.17     79.01 o 
   6  13   2      621.64      700.77     79.34 o 
   7  13   2      448.59      338.51     67.98 o 
   8  13   2      219.03      364.48     75.32 o 
   9  13   2      456.56      642.90     83.57 o 
 -19  14   2      134.20      127.83     57.30 o 
 -18  14   2        4.88       53.46     45.37 o 
 -17  14   2      777.03      704.56     81.03 o 
 -16  14   2       31.08       48.51     58.54 o 
 -15  14   2      180.56      280.04     61.55 o 
 -14  14   2      747.79      888.97     78.22 o 
 -13  14   2      252.16      284.04     57.03 o 
 -12  14   2        8.00       26.07     34.34 o 
 -11  14   2      989.47      947.39    114.34 o 
 -10  14   2     1824.61     1711.22     69.51 o 
  -9  14   2      734.88      809.39     50.77 o 
  -8  14   2      832.23      797.36     51.06 o 
  -7  14   2     1379.33     1354.50     73.87 o 
  -6  14   2      970.71      907.15     53.03 o 
  -5  14   2     2949.10     2846.01     70.15 o 
  -4  14   2     2427.05     2487.21    100.45 o 
  -3  14   2      584.49      600.62     38.35 o 
  -2  14   2       72.27       58.17     24.78 o 
  -1  14   2       97.22      118.18     28.97 o 
   0  14   2     1360.08     1418.70    115.04 o 
   1  14   2      400.48      535.69     49.73 o 
   2  14   2      287.89      307.85     51.06 o 
   3  14   2       68.25      101.73     44.82 o 
   4  14   2       11.35        8.25     40.44 o 
   5  14   2      769.61      902.85     84.56 o 
   6  14   2       63.65      109.63     53.33 o 
   7  14   2       80.16       89.83     55.29 o 
   8  14   2      245.77      250.85     71.52 o 
 -18  15   2      732.08      564.79     74.30 o 
 -17  15   2      489.92      488.27     79.22 o 
 -16  15   2     1414.76     1554.31    103.17 o 
 -15  15   2     2412.10     2209.14    118.97 o 
 -14  15   2       94.87       75.04     81.95 o 
 -13  15   2       12.79       45.49     40.64 o 
 -12  15   2      197.37      228.10    168.20 o 
 -11  15   2      773.15      724.14     70.67 o 
 -10  15   2     2345.69     2393.33    110.40 o 
  -9  15   2       19.45       60.15     56.28 o 
  -8  15   2      358.38      390.71     49.59 o 
  -7  15   2      289.12      254.35     44.68 o 
  -6  15   2      290.12      396.73    100.13 o 
  -5  15   2       25.39        8.79     34.90 o 
  -4  15   2       26.28       61.60     25.22 o 
  -3  15   2       29.86       20.57     23.11 o 
  -2  15   2      111.99      165.92     32.33 o 
  -1  15   2       53.26       73.72     50.69 o 
   0  15   2      119.24      109.15     32.55 o 
   1  15   2      479.02      512.50     61.93 o 
   2  15   2      100.27       68.27     32.63 o 
   3  15   2        1.97      -38.24     64.00 o 
   4  15   2        4.89      -41.43     41.43 o 
   5  15   2      594.89      629.48    142.83 o 
   6  15   2      901.42     1039.49     94.26 o 
   7  15   2       15.98      113.41     60.72 o 
 -18  16   2       25.33       57.35     58.15 o 
 -17  16   2      413.93      427.49    140.49 o 
 -16  16   2       15.64      198.43    151.42 o 
 -15  16   2       42.63       81.97     50.82 o 
 -14  16   2        2.09       58.21     50.73 o 
 -13  16   2       47.52       69.97     44.67 o 
 -12  16   2       28.52      -33.19     33.19 o 
 -11  16   2       46.59       70.88     65.17 o 
 -10  16   2      442.78      406.88    134.25 o 
  -9  16   2       19.32       -3.06     28.17 o 
  -8  16   2        8.84       34.12     30.61 o 
  -7  16   2      947.27     1015.48     59.59 o 
  -6  16   2      211.64      267.75     41.69 o 
  -5  16   2      203.74      239.23     55.10 o 
  -4  16   2      658.47      792.38     78.14 o 
  -3  16   2      326.48      444.30     53.30 o 
  -2  16   2       18.91       32.44     35.40 o 
  -1  16   2      147.62      168.48     35.80 o 
   0  16   2     1134.82     1104.87     78.48 o 
   1  16   2      379.69      414.20     80.27 o 
   2  16   2        3.23       -6.42     43.17 o 
   3  16   2       18.29       12.33     61.27 o 
   4  16   2       52.91      102.27     51.89 o 
   5  16   2      337.55      372.44    140.10 o 
 -17  17   2      540.50      626.53     89.76 o 
 -16  17   2      935.68      992.66    129.56 o 
 -15  17   2      317.60      283.45     63.23 o 
 -14  17   2      338.94      338.23     67.12 o 
 -13  17   2       94.37      111.58    127.22 o 
 -12  17   2      463.06      507.62     69.10 o 
 -11  17   2      591.43      646.81     72.43 o 
 -10  17   2      532.64      461.16     63.79 o 
  -9  17   2      370.22      380.92     60.45 o 
  -8  17   2       21.70       20.51     35.00 o 
  -7  17   2      339.19      318.62     46.52 o 
  -6  17   2      113.19      108.78     46.06 o 
  -5  17   2       15.03       31.05     29.90 o 
  -4  17   2       47.60       82.31     39.02 o 
  -3  17   2       16.24       72.23     37.06 o 
  -2  17   2       39.50      116.20     40.16 o 
  -1  17   2        3.98       -6.14     27.37 o 
   0  17   2       95.75      124.94     57.96 o 
   1  17   2      164.53      248.78     88.98 o 
   2  17   2       21.53      -42.78     42.78 o 
   3  17   2        0.22      -44.10     44.10 o 
   4  17   2      183.88      198.58     61.88 o 
 -16  18   2        8.99       68.12     78.05 o 
 -15  18   2        1.48       69.98     47.47 o 
 -14  18   2       18.62        9.24     45.00 o 
 -13  18   2        9.49       70.41     69.46 o 
 -12  18   2        2.00      -29.90     50.34 o 
 -11  18   2       70.37       53.98     45.26 o 
 -10  18   2       73.75      106.33     48.39 o 
  -9  18   2        3.87      252.10    118.64 o 
  -8  18   2      157.62      131.49     65.58 o 
  -7  18   2      175.24      183.12     40.87 o 
  -6  18   2      191.71      349.99     85.44 o 
  -5  18   2      959.01      801.17     66.38 o 
  -4  18   2      869.14      795.42    161.95 o 
  -3  18   2      104.26      113.55     50.34 o 
  -2  18   2      138.58       75.45     44.03 o 
  -1  18   2       16.38       39.91     39.83 o 
   0  18   2      147.40      114.73     80.39 o 
   1  18   2       22.33       78.83     81.17 o 
   2  18   2       13.02       72.98     52.51 o 
 -15  19   2      175.78      142.57     82.73 o 
 -14  19   2       70.47      136.73     55.08 o 
 -13  19   2      426.93      446.64     69.85 o 
 -12  19   2      155.63      157.25    118.25 o 
 -11  19   2      119.94      122.30     51.72 o 
 -10  19   2      113.78      102.09     45.20 o 
  -9  19   2       98.38       91.38     93.66 o 
  -8  19   2        6.48       71.97    104.98 o 
  -7  19   2       19.09       13.68     48.39 o 
  -6  19   2        3.75       48.95     37.46 o 
  -5  19   2        8.62       19.82     37.06 o 
  -4  19   2       97.75      114.54     43.69 o 
  -3  19   2       13.04      -12.20     33.94 o 
  -2  19   2       49.55       65.77     52.68 o 
  -1  19   2      957.29     1029.48    139.71 o 
   0  19   2      429.34      443.32    114.73 o 
 -14  20   2        9.01       50.41     48.31 o 
 -13  20   2       28.67       44.74     85.85 o 
 -12  20   2      283.48      401.50     88.59 o 
 -11  20   2      593.95      750.18    101.07 o 
 -10  20   2      286.39      357.88     67.70 o 
  -9  20   2        4.18       59.34     68.29 o 
  -8  20   2        0.38       70.24     50.73 o 
  -7  20   2      244.91      214.64     64.00 o 
  -6  20   2      306.76      246.23     52.08 o 
  -5  20   2       71.20       51.74     38.29 o 
  -4  20   2       11.07      -36.85     52.29 o 
  -3  20   2        7.35       10.64     66.34 o 
  -2  20   2      140.17      162.34     93.66 o 
 -11  21   2       34.63      137.35     53.61 o 
 -10  21   2       22.46       78.60     49.42 o 
  -9  21   2        1.68      -40.59     40.59 o 
  -8  21   2        3.71       95.22     56.98 o 
  -7  21   2       21.64        1.56     43.71 o 
  -6  21   2        8.68       18.73     52.29 o 
   6 -22   3       46.18       94.79     51.90 o 
   7 -22   3        0.89       93.63     47.62 o 
   8 -22   3       74.96       73.31     56.59 o 
   2 -21   3        4.23       10.49     43.13 o 
   3 -21   3      182.53      196.11     52.26 o 
   4 -21   3      863.65      892.13     76.51 o 
   5 -21   3      395.48      459.63     86.25 o 
   6 -21   3      253.65      141.44     48.56 o 
   7 -21   3      898.81     1048.67    144.39 o 
   8 -21   3      443.07      383.47    154.15 o 
   9 -21   3      972.76      846.02     73.86 o 
  10 -21   3     1466.56     1585.71     83.28 o 
  11 -21   3      451.08      467.27     69.14 o 
  12 -21   3       38.07      127.60     48.98 o 
  -1 -20   3      783.41      895.21     80.54 o 
   0 -20   3      745.36      808.60    138.93 o 
   1 -20   3       19.14      -49.14     51.12 o 
   2 -20   3       23.12       35.41     39.12 o 
   3 -20   3      198.96      103.05     45.01 o 
   4 -20   3      162.50       92.53     44.54 o 
   5 -20   3      937.36     1032.59     78.57 o 
   6 -20   3      156.31      209.78     51.73 o 
   7 -20   3      299.45      346.56     57.66 o 
   8 -20   3      116.63      125.79     86.25 o 
   9 -20   3      457.99      541.41     54.18 o 
  10 -20   3       21.83       23.82     33.21 o 
  11 -20   3        1.82       -9.40     50.77 o 
  12 -20   3      144.02      151.71     52.51 o 
  13 -20   3      192.65      178.39     54.67 o 
  14 -20   3       17.31       36.60     94.83 o 
  -3 -19   3        0.03       18.58     49.56 o 
  -2 -19   3        0.59      -33.25     41.25 o 
  -1 -19   3       14.57       -2.34     40.18 o 
   0 -19   3        7.56       52.48     43.29 o 
   1 -19   3      168.81       81.12     43.44 o 
   2 -19   3      295.13      273.64     69.46 o 
   3 -19   3      347.24      384.12    104.59 o 
   4 -19   3      402.43      282.65     54.37 o 
   5 -19   3      688.62      775.78     70.28 o 
   6 -19   3      448.73      358.37     91.32 o 
   7 -19   3      110.07      174.15     69.20 o 
   8 -19   3      279.13      215.03     42.90 o 
   9 -19   3      726.80      727.20     94.43 o 
  10 -19   3     1054.24     1124.91     91.48 o 
  11 -19   3     1137.36     1215.05     88.72 o 
  12 -19   3      159.40      219.65     71.81 o 
  13 -19   3      141.45       76.64     46.09 o 
  14 -19   3     1184.78     1163.69     91.83 o 
  15 -19   3      766.56      898.76     85.79 o 
  -4 -18   3       55.02       20.47     45.01 o 
  -3 -18   3       33.53       13.72     40.57 o 
  -2 -18   3      314.45      301.51    121.76 o 
  -1 -18   3      936.60      784.44     72.98 o 
   0 -18   3      359.40      319.08     57.57 o 
   1 -18   3      760.35      712.19     68.40 o 
   2 -18   3      152.55      147.81    124.88 o 
   3 -18   3      129.73       65.52     39.42 o 
   4 -18   3     1317.89     1326.86    195.12 o 
   5 -18   3      727.93      803.20     66.92 o 
   6 -18   3        1.58        3.92     27.15 o 
   7 -18   3        1.15       15.53     29.35 o 
   8 -18   3       15.01       43.94     31.26 o 
   9 -18   3      258.25      283.40     41.62 o 
  10 -18   3        0.25       17.66     28.71 o 
  11 -18   3      140.93      109.19     35.51 o 
  12 -18   3      278.10      249.86     44.10 o 
  13 -18   3        0.05      -23.27     92.88 o 
  14 -18   3       79.60       84.81     47.48 o 
  15 -18   3        8.22       57.10     71.81 o 
  16 -18   3       26.41      109.23    127.61 o 
  -6 -17   3        9.87      -46.01     46.01 o 
  -5 -17   3       32.72       33.28     36.08 o 
  -4 -17   3        2.45      -36.64     36.64 o 
  -3 -17   3        0.00      -16.28     47.62 o 
  -2 -17   3        0.38        8.56     37.34 o 
  -1 -17   3      114.35       64.24     41.01 o 
   0 -17   3        0.32       32.80     38.25 o 
   1 -17   3       32.55        5.24     35.51 o 
   2 -17   3      337.54      301.33     51.01 o 
   3 -17   3      326.51      389.21     51.24 o 
   4 -17   3     1182.05     1004.40    162.73 o 
   5 -17   3      712.27      872.74     56.70 o 
   6 -17   3       97.04      127.61     50.50 o 
   7 -17   3       24.64       39.37     29.90 o 
   8 -17   3      870.22      880.59     58.61 o 
   9 -17   3     2373.91     2358.33     97.95 o 
  10 -17   3      569.11      527.30     49.60 o 
  11 -17   3       32.97       33.67     30.88 o 
  12 -17   3      322.44      335.41    138.93 o 
  13 -17   3       87.31      157.44     49.49 o 
  14 -17   3      277.94      360.05     62.45 o 
  15 -17   3     1093.47     1235.33    129.95 o 
  16 -17   3      121.59      148.08     54.31 o 
  17 -17   3      421.22      445.78    118.64 o 
  -7 -16   3      494.07      502.40    227.91 o 
  -6 -16   3      172.31      167.24     56.06 o 
  -5 -16   3       27.15       22.95     33.26 o 
  -4 -16   3      223.89      314.59     46.14 o 
  -3 -16   3      370.62      349.98     47.07 o 
  -2 -16   3      228.38      247.54     42.90 o 
  -1 -16   3      132.94      118.22     37.81 o 
   0 -16   3      150.63       66.27     70.24 o 
   1 -16   3      150.17      230.26     47.60 o 
   2 -16   3      391.67      343.12     51.40 o 
   3 -16   3       50.25       49.30     53.07 o 
   4 -16   3      123.84      148.37     35.61 o 
   5 -16   3     1420.72     1409.75     74.47 o 
   6 -16   3       30.87       74.81     30.40 o 
   7 -16   3      189.95      121.32     60.97 o 
   8 -16   3      203.32      200.38     36.50 o 
   9 -16   3        7.61       48.09     29.60 o 
  10 -16   3       12.80      -14.10     29.81 o 
  11 -16   3      359.55      383.11     44.47 o 
  12 -16   3        1.37       11.14     37.83 o 
  13 -16   3      236.37      229.73     61.66 o 
  14 -16   3      121.06       77.27     44.77 o 
  15 -16   3       95.81       76.84     44.23 o 
  16 -16   3      109.00       86.02     71.81 o 
  17 -16   3      117.19      183.24     67.51 o 
  -8 -15   3      162.40      147.30    121.76 o 
  -7 -15   3       86.54      132.03     39.90 o 
  -6 -15   3        1.75       61.49     36.92 o 
  -5 -15   3       21.76       95.01     34.50 o 
  -4 -15   3       28.66        7.19     28.70 o 
  -3 -15   3        1.24       16.32     30.55 o 
  -2 -15   3        9.72       18.23     27.52 o 
  -1 -15   3      159.25      190.84     36.07 o 
   0 -15   3      326.58      291.68     37.86 o 
   1 -15   3       12.23       15.93     25.32 o 
   2 -15   3        2.29      -22.68     22.68 o 
   3 -15   3      122.81      149.74     33.60 o 
   4 -15   3     1879.93     1821.92     72.25 o 
   5 -15   3     1230.98     1216.04     61.18 o 
   6 -15   3       49.12       11.22     25.77 o 
   7 -15   3       22.84      -10.62     23.65 o 
   8 -15   3     2781.49     2688.70     87.31 o 
   9 -15   3     2734.60     2603.06     86.85 o 
  10 -15   3       66.17       12.21     25.74 o 
  11 -15   3        5.44       30.54     39.71 o 
  12 -15   3      345.05      309.65     61.66 o 
  13 -15   3      442.60      489.92    123.32 o 
  14 -15   3      677.16      792.47    110.05 o 
  15 -15   3     1505.75     1647.82    156.88 o 
  16 -15   3      569.30      575.12     69.88 o 
  17 -15   3        1.61      -35.05     51.51 o 
  18 -15   3      103.49      114.96     52.66 o 
  -9 -14   3        5.47       -4.55     46.13 o 
  -8 -14   3        8.41        2.07     39.12 o 
  -7 -14   3      385.91      562.65     70.11 o 
  -6 -14   3      307.30      319.82     51.37 o 
  -5 -14   3       13.12       19.76     30.07 o 
  -4 -14   3       61.07       68.34     45.18 o 
  -3 -14   3        9.86       53.81     29.00 o 
  -2 -14   3      170.94      116.68     45.72 o 
  -1 -14   3      424.80      565.38     47.90 o 
   0 -14   3        0.95       25.29     25.12 o 
   1 -14   3      127.60       87.20     26.86 o 
   2 -14   3      196.44      237.33     44.39 o 
   3 -14   3      134.70      155.95     33.26 o 
   4 -14   3      745.89      757.87     55.37 o 
   5 -14   3      844.62      823.78     49.50 o 
   6 -14   3       23.50       13.51     28.64 o 
   7 -14   3        5.24       -0.04     23.91 o 
   8 -14   3      202.82      209.45     35.00 o 
   9 -14   3      207.64      183.24     36.10 o 
  10 -14   3       18.01        3.67     23.94 o 
  11 -14   3       11.95       26.28     35.60 o 
  12 -14   3       65.30       65.24     79.22 o 
  13 -14   3       38.13       40.43     36.30 o 
  14 -14   3      106.28       50.83     41.74 o 
  15 -14   3       56.44       60.32     44.35 o 
  16 -14   3       43.37       47.35     41.19 o 
  17 -14   3       46.24       43.01     43.38 o 
  18 -14   3      120.08      105.34     49.70 o 
 -10 -13   3       89.38      164.90     60.38 o 
  -9 -13   3        1.24        7.84     48.45 o 
  -8 -13   3       59.67       54.17     48.20 o 
  -7 -13   3      213.61      253.76     61.19 o 
  -6 -13   3       30.81       -2.90     41.76 o 
  -5 -13   3      116.26       99.00     48.78 o 
  -4 -13   3      167.76      125.79     34.34 o 
  -3 -13   3      173.58      263.98     39.30 o 
  -2 -13   3      511.57      565.87     54.09 o 
  -1 -13   3      559.68      604.54     42.77 o 
   0 -13   3       11.61       31.01     22.90 o 
   1 -13   3        5.03      -23.21     23.21 o 
   2 -13   3      154.68      203.68     34.01 o 
   3 -13   3       24.57       30.65     18.89 o 
   4 -13   3     6351.01     5636.71    119.67 o 
   5 -13   3     2473.83     2358.04     74.99 o 
   6 -13   3       10.44       18.54     23.53 o 
   7 -13   3     2260.81     1992.78     70.65 o 
   8 -13   3     6437.50     6049.54    127.23 o 
   9 -13   3     2161.17     2121.32     73.67 o 
  10 -13   3     1604.24     1500.07     86.45 o 
  11 -13   3      781.33      891.49     66.37 o 
  12 -13   3      339.19      228.67     48.80 o 
  13 -13   3      873.07      920.61    147.51 o 
  14 -13   3      969.53     1114.92     66.13 o 
  15 -13   3      249.28      254.97     54.13 o 
  16 -13   3      500.17      476.76     62.53 o 
  17 -13   3      654.62      705.07     73.50 o 
  18 -13   3      159.16      161.20     55.89 o 
  19 -13   3      114.09      152.95     58.23 o 
 -11 -12   3        0.29       11.26     60.88 o 
 -10 -12   3      105.63       53.75     51.45 o 
  -9 -12   3      158.45      211.67     62.89 o 
  -8 -12   3      363.96      346.98     77.27 o 
  -7 -12   3      995.63     1003.85    119.81 o 
  -6 -12   3      196.01      163.03     76.88 o 
  -5 -12   3        7.62       -3.90     38.62 o 
  -4 -12   3      123.25      128.91     43.81 o 
  -3 -12   3      817.71      811.78     66.53 o 
  -2 -12   3     1059.52     1044.47     52.54 o 
  -1 -12   3      576.99      615.58     41.62 o 
   0 -12   3      470.98      427.46     30.66 o 
   1 -12   3       83.88      110.64     24.11 o 
   2 -12   3       28.81       40.26     19.63 o 
   3 -12   3       64.78       60.08     20.27 o 
   4 -12   3        2.47      -17.06     21.85 o 
   5 -12   3       25.32       33.40     23.99 o 
   6 -12   3     4606.09     3845.55    135.22 o 
   7 -12   3      425.87      496.91     47.58 o 
   8 -12   3      695.06      659.85     43.39 o 
   9 -12   3       34.75       30.57     39.71 o 
  10 -12   3       86.30       69.17     76.88 o 
  11 -12   3      127.57       79.40     48.39 o 
  12 -12   3       73.83      138.42     39.18 o 
  13 -12   3      789.56      706.09     52.85 o 
  14 -12   3     1712.09     1823.44     79.01 o 
  15 -12   3      230.21      253.04     46.33 o 
  16 -12   3        0.57       53.07     41.19 o 
  17 -12   3       34.72       52.21     80.00 o 
  18 -12   3      379.29      387.75     62.85 o 
  19 -12   3      842.24      830.11    119.81 o 
 -12 -11   3      464.77      496.62    170.54 o 
 -11 -11   3      156.90      109.13    104.20 o 
 -10 -11   3       33.35       14.86     48.18 o 
  -9 -11   3      164.91      219.65     59.60 o 
  -8 -11   3       72.63      101.36     49.63 o 
  -7 -11   3        5.04      -18.56     40.49 o 
  -6 -11   3        5.90       19.89     41.29 o 
  -5 -11   3      169.73      258.48     54.34 o 
  -4 -11   3       90.15       81.98     41.60 o 
  -3 -11   3      435.26      422.76     62.05 o 
  -2 -11   3     1101.53     1061.90     66.00 o 
  -1 -11   3      916.41     1000.15     48.34 o 
   0 -11   3      123.05      108.69     23.19 o 
   1 -11   3      390.33      319.07     27.87 o 
   2 -11   3     3630.86     3616.71     69.33 o 
   3 -11   3     2802.25     2581.11     54.85 o 
   4 -11   3     3432.04     2980.70     56.82 o 
   5 -11   3     5605.58     5041.65    105.03 o 
   6 -11   3       24.12       22.73     22.43 o 
   7 -11   3     1588.46     1394.25     56.00 o 
   8 -11   3     4596.49     4069.95     95.39 o 
   9 -11   3     3722.48     3651.65     91.20 o 
  10 -11   3     2169.13     1988.53     87.54 o 
  11 -11   3     1961.38     1492.03     79.90 o 
  12 -11   3     1023.98     1052.68    143.61 o 
  13 -11   3     3536.45     3769.49    106.27 o 
  14 -11   3     1060.72     1108.42     91.04 o 
  15 -11   3      463.83      424.42     49.34 o 
  16 -11   3     1236.51     1135.40     82.72 o 
  17 -11   3      763.07      795.46     74.80 o 
  18 -11   3      594.75      735.62     74.45 o 
  19 -11   3       29.72       13.53     81.17 o 
 -13 -10   3       17.83       25.64     51.87 o 
 -12 -10   3      204.29      229.86     67.33 o 
 -11 -10   3      142.87      155.02     58.22 o 
 -10 -10   3       19.66       71.35     60.88 o 
  -9 -10   3      811.07      619.97     79.61 o 
  -8 -10   3      984.43      936.45     79.74 o 
  -7 -10   3     1820.88     2023.43    102.58 o 
  -6 -10   3     1236.49     1125.13    129.95 o 
  -5 -10   3      131.80      124.61     43.87 o 
  -4 -10   3      713.56      798.63     67.12 o 
  -3 -10   3     1474.20     1339.57     94.44 o 
  -2 -10   3      268.14      283.94     52.29 o 
  -1 -10   3      438.83      445.32     41.49 o 
   0 -10   3      124.85       85.70     25.28 o 
   1 -10   3      103.95       81.55     23.54 o 
   2 -10   3     1768.30     1628.34     43.72 o 
   3 -10   3       20.35       63.20     15.77 o 
   4 -10   3       85.52       80.91     15.88 o 
   5 -10   3      982.99      855.42     42.38 o 
   6 -10   3     2712.50     2392.45     75.66 o 
   7 -10   3       27.25        3.07     19.83 o 
   8 -10   3     1236.82      966.24     46.27 o 
   9 -10   3        1.79       36.19     27.55 o 
  10 -10   3       68.40      112.31     54.63 o 
  11 -10   3     1954.55     1744.74     82.41 o 
  12 -10   3        3.82       -6.13     24.68 o 
  13 -10   3      978.74     1033.26     63.81 o 
  14 -10   3      579.21      491.34     48.76 o 
  15 -10   3       60.60       28.34     31.33 o 
  16 -10   3        0.30        3.05     32.57 o 
  17 -10   3       61.97       36.27     61.27 o 
  18 -10   3      352.31      384.49     67.83 o 
  19 -10   3      555.78      509.67    144.39 o 
 -14  -9   3      251.29      318.51     73.11 o 
 -13  -9   3      794.93      795.25     86.78 o 
 -12  -9   3      564.51      477.87     56.87 o 
 -11  -9   3       53.13       58.51     39.01 o 
 -10  -9   3      424.36      470.04     52.67 o 
  -9  -9   3      439.28      402.43     49.71 o 
  -8  -9   3        5.36       -0.44     28.59 o 
  -7  -9   3      273.98      326.34     43.41 o 
  -6  -9   3      293.61      332.08     40.31 o 
  -5  -9   3      159.07      235.66     47.98 o 
  -4  -9   3        2.44       35.61     35.59 o 
  -3  -9   3     1421.65     1412.38     71.89 o 
  -2  -9   3     3736.65     3743.14     77.09 o 
  -1  -9   3      167.51      211.82     28.73 o 
   0  -9   3      264.60      265.01     24.51 o 
   1  -9   3       12.24        7.29     18.48 o 
   2  -9   3       40.80       53.71     15.62 o 
   3  -9   3     2886.95     2803.18     53.40 o 
   4  -9   3     2482.42     2503.06     44.95 o 
   5  -9   3     3634.33     3323.93     76.47 o 
   6  -9   3     1726.54     1736.31     55.77 o 
   7  -9   3       94.74       87.54     22.93 o 
   8  -9   3     7815.57     7797.94    135.37 o 
   9  -9   3    18235.00    17670.01    394.15 o 
  10  -9   3     1777.25     1699.72     77.53 o 
  11  -9   3     1307.56     1265.44     57.45 o 
  12  -9   3     4288.96     4313.03    132.45 o 
  13  -9   3     2116.29     2321.48     80.85 o 
  14  -9   3     4198.25     4350.41    143.65 o 
  15  -9   3     1138.69     1198.77    102.27 o 
  16  -9   3      730.14      674.89     56.11 o 
  17  -9   3     1842.21     1880.14    103.59 o 
  18  -9   3      461.71      525.85     68.08 o 
  19  -9   3      162.19      309.86    118.64 o 
 -14  -8   3      146.59      207.18     73.76 o 
 -13  -8   3      522.94      436.42     78.36 o 
 -12  -8   3      193.03      180.36     46.72 o 
 -11  -8   3      324.26      336.99     48.32 o 
 -10  -8   3        2.19        0.44     30.91 o 
  -9  -8   3     1042.00      951.46     58.88 o 
  -8  -8   3     4260.16     3992.04    123.67 o 
  -7  -8   3     2804.81     2835.39    102.14 o 
  -6  -8   3      557.32      521.28     42.99 o 
  -5  -8   3     3065.35     2838.54     79.72 o 
  -4  -8   3     2583.59     2555.97     73.54 o 
  -3  -8   3      497.26      553.50     52.42 o 
  -2  -8   3     1183.90     1117.29     75.52 o 
  -1  -8   3     4609.46     4661.58     87.20 o 
   0  -8   3       35.50       24.67     19.98 o 
   1  -8   3      409.94      358.56     41.66 o 
   2  -8   3     5759.17     5355.79     76.78 o 
   3  -8   3     1236.90     1471.77     35.56 o 
   4  -8   3     1228.56     1207.80     86.01 o 
   5  -8   3     4163.31     3353.19     73.84 o 
   6  -8   3     2727.99     2484.61     64.16 o 
   7  -8   3      762.65      747.76     37.92 o 
   8  -8   3       47.54       49.79     14.12 o 
   9  -8   3      351.46      312.23     25.48 o 
  10  -8   3      169.39      237.57     35.25 o 
  11  -8   3      991.16     1065.62     74.26 o 
  12  -8   3        0.20      -11.96     23.78 o 
  13  -8   3     1244.71     1246.39     60.31 o 
  14  -8   3       22.67        8.88     29.37 o 
  15  -8   3       13.34      -28.30     28.30 o 
  16  -8   3       29.84       27.91     68.57 o 
  17  -8   3       34.55       15.74     42.76 o 
  18  -8   3       44.52        5.46     81.95 o 
  19  -8   3      334.65      395.71    122.54 o 
 -15  -7   3      593.73      631.37     83.89 o 
 -14  -7   3      249.38      202.29    113.95 o 
 -13  -7   3      365.66      369.10     54.38 o 
 -12  -7   3      879.45      901.34    134.26 o 
 -11  -7   3      331.01      283.30     49.49 o 
 -10  -7   3      416.65      411.50     46.53 o 
  -9  -7   3      642.31      594.74     49.05 o 
  -8  -7   3      350.84      266.92     39.30 o 
  -7  -7   3       47.74       -2.19     26.53 o 
  -6  -7   3      678.25      601.96     43.21 o 
  -5  -7   3       80.83       77.64     27.07 o 
  -4  -7   3     2155.56     2148.82     65.52 o 
  -3  -7   3      513.73      398.93     34.15 o 
  -2  -7   3     3237.90     3322.41     65.02 o 
  -1  -7   3     2441.74     2786.33     60.86 o 
   0  -7   3      303.81      215.16     35.63 o 
   1  -7   3       13.68       31.55     13.77 o 
   2  -7   3     4633.01     4650.39     73.97 o 
   3  -7   3       43.54       72.61     12.84 o 
   4  -7   3     1005.45      952.02     37.43 o 
   5  -7   3     6924.28     6823.64    111.73 o 
   6  -7   3     1007.20      981.87     39.35 o 
   7  -7   3     2430.66     2522.99     51.39 o 
   8  -7   3     2872.11     2640.71     58.30 o 
   9  -7   3     3274.35     3116.53     61.57 o 
  10  -7   3     4624.11     4337.37     78.65 o 
  11  -7   3     3002.23     2954.11     70.75 o 
  12  -7   3     3101.96     3076.63     70.97 o 
  13  -7   3     1061.45      957.80     54.42 o 
  14  -7   3     1371.17     1533.50    143.54 o 
  15  -7   3     3900.78     3926.81    111.45 o 
  16  -7   3     2243.97     2136.59    126.30 o 
  17  -7   3     1578.46     1811.16     81.69 o 
  18  -7   3      594.53      676.69    129.56 o 
  19  -7   3      256.26      197.47    115.51 o 
 -16  -6   3        1.27       67.17     58.22 o 
 -15  -6   3       66.56      126.75     58.22 o 
 -14  -6   3        7.85       14.68     38.03 o 
 -13  -6   3     1127.30     1353.39     74.24 o 
 -12  -6   3      423.02      346.14     49.47 o 
 -11  -6   3      173.36      139.12     41.25 o 
 -10  -6   3      130.80      134.86     36.32 o 
  -9  -6   3     1860.09     1782.75     69.25 o 
  -8  -6   3     1529.78     1559.60     62.90 o 
  -7  -6   3      351.10      334.77     44.32 o 
  -6  -6   3      970.62     1135.09     50.76 o 
  -5  -6   3     2124.33     2046.46     62.87 o 
  -4  -6   3     8681.31     8350.70    135.17 o 
  -3  -6   3      553.59      586.50     35.42 o 
  -2  -6   3      569.14      542.03     23.09 o 
  -1  -6   3     7600.72     7341.67    127.24 o 
   0  -6   3     3449.03     3530.81     66.22 o 
   1  -6   3     2646.46     2541.22     50.50 o 
   2  -6   3     5557.23     5695.82     73.29 o 
   3  -6   3      737.99      749.92     31.73 o 
   4  -6   3     1535.37     1250.80     38.91 o 
   5  -6   3    16399.39    17364.70    223.29 o 
   6  -6   3     5443.80     5246.27     81.35 o 
   7  -6   3     1383.61     1249.69     37.64 o 
   8  -6   3     1044.65     1056.73     41.96 o 
   9  -6   3      459.68      459.14     28.51 o 
  10  -6   3     3299.80     3405.21     68.98 o 
  11  -6   3     2214.40     2294.88     59.15 o 
  12  -6   3        7.54       21.38     21.94 o 
  13  -6   3       47.39       51.98     37.49 o 
  14  -6   3      243.17      232.83     41.05 o 
  15  -6   3       69.88      173.29     40.56 o 
  16  -6   3       19.23       50.27     66.12 o 
  17  -6   3      119.54      117.67     64.68 o 
  18  -6   3       72.19      171.71    101.46 o 
 -16  -5   3      939.78     1056.75     94.62 o 
 -15  -5   3       57.24      156.63     58.78 o 
 -14  -5   3     1274.61     1132.98     85.06 o 
 -13  -5   3     1850.84     1843.16     81.84 o 
 -12  -5   3     1046.60     1045.25     82.27 o 
 -11  -5   3     3377.36     3221.56     96.30 o 
 -10  -5   3     4284.33     4283.52    107.89 o 
  -9  -5   3      469.20      507.18     43.49 o 
  -8  -5   3        8.43      -29.70     29.70 o 
  -7  -5   3     2157.93     2069.83     65.91 o 
  -6  -5   3     3875.29     3393.37     89.35 o 
  -5  -5   3        2.01       21.33     21.43 o 
  -4  -5   3        6.05      -12.91     23.28 o 
  -3  -5   3       16.69       17.40     18.18 o 
  -2  -5   3     4088.81     4168.22     77.01 o 
  -1  -5   3     1641.47     1907.78     38.64 o 
   0  -5   3     4929.03     4838.48     78.15 o 
   1  -5   3      622.93      635.64     26.98 o 
   2  -5   3     3825.12     4267.39     75.93 o 
   3  -5   3       57.14      157.25     19.75 o 
   4  -5   3      475.66      342.90     22.46 o 
   5  -5   3      528.67      502.91     34.15 o 
   6  -5   3      109.47       99.87     17.85 o 
   7  -5   3      908.20      998.42     31.99 o 
   8  -5   3     4052.55     3976.37     68.98 o 
   9  -5   3     1096.20     1063.79     37.88 o 
  10  -5   3     9012.62     8973.44    127.38 o 
  11  -5   3     3297.46     3239.98     71.05 o 
  12  -5   3       39.02       47.80     21.90 o 
  13  -5   3      438.77      442.48     48.80 o 
  14  -5   3     5565.21     5768.34    148.14 o 
  15  -5   3     1896.50     1983.24     83.37 o 
  16  -5   3     1135.46      857.75     94.05 o 
  17  -5   3     1477.04     1367.10    139.32 o 
 -17  -4   3      119.05       92.10     80.39 o 
 -16  -4   3        5.24      -37.97     79.61 o 
 -15  -4   3      333.56      463.49     80.55 o 
 -14  -4   3       42.54       99.70     40.23 o 
 -13  -4   3      636.33      802.03     82.34 o 
 -12  -4   3       32.82       31.51     32.27 o 
 -11  -4   3      437.07      390.13     43.81 o 
 -10  -4   3       58.81       42.00     46.95 o 
  -9  -4   3     2202.68     1858.47     66.72 o 
  -8  -4   3     4562.39     4510.97     98.64 o 
  -7  -4   3     1091.64     1044.97     30.55 o 
  -6  -4   3     2749.65     2741.31     68.65 o 
  -5  -4   3     4532.34     4612.79     88.35 o 
  -4  -4   3     3314.78     3277.38     68.72 o 
  -3  -4   3     5623.18     5662.58     92.74 o 
  -2  -4   3        1.15       29.07     17.10 o 
  -1  -4   3     4084.52     4129.27     58.31 o 
   0  -4   3    22614.44    23973.80    283.90 o 
   1  -4   3       92.88      141.68     27.32 o 
   2  -4   3     1822.22     1812.36     41.45 o 
   3  -4   3     9538.70    10026.34    110.32 o 
   4  -4   3      932.78      896.67     24.84 o 
   5  -4   3     4343.02     4126.80     67.73 o 
   6  -4   3    11801.15    11988.07    139.18 o 
   7  -4   3     5705.34     5719.38     94.89 o 
   8  -4   3      197.07      240.50     22.33 o 
   9  -4   3     2333.57     2173.19     52.33 o 
  10  -4   3     6634.47     6613.65    108.46 o 
  11  -4   3        4.19        7.19     19.06 o 
  12  -4   3       60.91       42.79     22.69 o 
  13  -4   3       68.56       32.97     24.61 o 
  14  -4   3      188.82      207.79     33.52 o 
  15  -4   3       54.97       79.39     44.43 o 
  16  -4   3      230.27      245.47     49.11 o 
  17  -4   3       39.99       71.03     77.27 o 
  18  -4   3       76.26      116.29     87.42 o 
 -17  -3   3      743.11      971.72    128.00 o 
 -16  -3   3      774.48     1006.28     70.62 o 
 -15  -3   3     1029.52      858.35     64.32 o 
 -14  -3   3      773.65      703.39     85.03 o 
 -13  -3   3      744.50      719.03     54.00 o 
 -12  -3   3     2596.86     2508.13     84.56 o 
 -11  -3   3     2130.13     2233.46    106.78 o 
 -10  -3   3     2989.38     3106.46     85.21 o 
  -9  -3   3     3012.27     2904.73     84.38 o 
  -8  -3   3     1175.05     1033.36     36.58 o 
  -7  -3   3     2761.69     2719.55     54.70 o 
  -6  -3   3     1396.18     1210.66     37.29 o 
  -5  -3   3      478.90      599.99     23.37 o 
  -4  -3   3      659.97      768.12     22.36 o 
  -3  -3   3     5297.08     6072.44     93.07 o 
  -2  -3   3     9255.82     9809.45    128.25 o 
  -1  -3   3        6.10       15.66     11.80 o 
   0  -3   3      286.62      271.89     20.10 o 
   1  -3   3      323.63      376.09     18.93 o 
   2  -3   3     6699.06     7970.39     87.66 o 
   3  -3   3      666.80      724.43     38.05 o 
   4  -3   3     2887.64     3067.41     52.94 o 
   5  -3   3     2691.01     2952.54     59.73 o 
   6  -3   3      894.65     1089.62     31.42 o 
   7  -3   3     2457.92     2681.34     52.98 o 
   8  -3   3      245.94      189.96     21.49 o 
   9  -3   3        1.47      -14.59     16.07 o 
  10  -3   3     7964.71     8022.79    121.44 o 
  11  -3   3     2431.03     2284.75     60.42 o 
  12  -3   3       11.35        8.66     22.23 o 
  13  -3   3      532.97      557.32     39.44 o 
  14  -3   3     1382.56     1495.09     57.75 o 
  15  -3   3      898.22      909.13     64.32 o 
  16  -3   3      191.49      213.47     48.25 o 
  17  -3   3      468.22      358.55     94.83 o 
  18  -3   3      101.89      238.83    100.68 o 
 -18  -2   3      137.46      206.05     99.90 o 
 -17  -2   3        5.77      -35.12     59.32 o 
 -16  -2   3      422.82      445.85     81.73 o 
 -15  -2   3      196.19      206.07     44.38 o 
 -14  -2   3        0.05        0.76     30.75 o 
 -13  -2   3      138.15      128.63     37.29 o 
 -12  -2   3       67.71       66.80     28.93 o 
 -11  -2   3       12.85       51.95     27.33 o 
 -10  -2   3      286.30      383.07     31.44 o 
  -9  -2   3       78.84      106.95     23.14 o 
  -8  -2   3      144.00      186.46     41.68 o 
  -7  -2   3     3648.58     3668.50     66.16 o 
  -6  -2   3      608.18      704.71     28.61 o 
  -5  -2   3        2.69       14.37     14.66 o 
  -4  -2   3     6990.44     7294.63     90.88 o 
  -3  -2   3        8.07       20.41     12.98 o 
  -2  -2   3     4311.53     4873.07     85.46 o 
  -1  -2   3    16675.80    18555.85    213.90 o 
   0  -2   3    35437.16    39473.69    373.55 o 
   1  -2   3     4834.77     5208.96     71.87 o 
   2  -2   3       20.32       -9.81     18.50 o 
   3  -2   3      822.97      939.71     25.11 o 
   4  -2   3      108.00      119.12     13.71 o 
   5  -2   3     9759.11     9815.80    115.57 o 
   6  -2   3    11110.64    10700.89    128.52 o 
   7  -2   3     1340.33     1429.38     38.81 o 
   8  -2   3        8.11        0.45     14.78 o 
   9  -2   3      177.00      129.51     27.94 o 
  10  -2   3       75.99       26.21     26.47 o 
  11  -2   3      601.88      718.72     46.56 o 
  12  -2   3      605.06      683.08     51.22 o 
  13  -2   3      174.37      183.43     30.74 o 
  14  -2   3      136.35      126.39     41.33 o 
  15  -2   3       39.29       14.61     36.93 o 
  16  -2   3       31.63       69.38    143.22 o 
  17  -2   3       28.96       -4.71     43.82 o 
  18  -2   3       23.71       -1.56     82.73 o 
 -18  -1   3      347.99      483.13    113.17 o 
 -17  -1   3      956.32     1059.92     85.11 o 
 -16  -1   3     1010.01      948.17     64.38 o 
 -15  -1   3      202.95      169.34     40.89 o 
 -14  -1   3       76.69      116.93     34.56 o 
 -13  -1   3      235.28      249.95     39.29 o 
 -12  -1   3     1962.81     1912.03     96.54 o 
 -11  -1   3     6989.33     6842.78    178.56 o 
 -10  -1   3     2578.05     2432.79     61.40 o 
  -9  -1   3       52.34       58.15     21.04 o 
  -8  -1   3     1838.09     1668.95     54.30 o 
  -7  -1   3    10606.17    10223.75    129.72 o 
  -6  -1   3     9824.89    10357.16    126.62 o 
  -5  -1   3      364.48      526.37     27.15 o 
  -4  -1   3       14.66       77.64     15.81 o 
  -3  -1   3     1452.26     1538.56     34.28 o 
  -2  -1   3     8251.07     9083.84    167.13 o 
  -1  -1   3       10.12       -7.14     10.93 o 
   0  -1   3     1012.27     1062.96     19.68 o 
   1  -1   3      220.14      188.33     15.69 o 
   2  -1   3       34.27       68.20     18.34 o 
   3  -1   3    10425.10    11365.93    131.02 o 
   4  -1   3     2053.95     2451.65     41.72 o 
   5  -1   3     5546.07     6016.79     80.15 o 
   6  -1   3     1165.71     1000.60     41.01 o 
   7  -1   3        2.37        9.84     14.34 o 
   8  -1   3        1.02      -10.76     15.55 o 
   9  -1   3     2185.46     2027.84     53.24 o 
  10  -1   3     3695.05     3796.97     80.21 o 
  11  -1   3      484.11      526.32     35.36 o 
  12  -1   3      222.74      230.18     31.21 o 
  13  -1   3        4.68       25.35     24.43 o 
  14  -1   3      215.04      189.04     49.34 o 
  15  -1   3     1652.75     1791.60    120.20 o 
  16  -1   3      707.52      882.48     81.44 o 
  17  -1   3       97.90       56.17     48.66 o 
  18  -1   3       20.67       73.17     69.46 o 
 -19   0   3        2.06       11.71     68.68 o 
 -18   0   3      275.82      353.68     64.46 o 
 -17   0   3      463.99      394.30     62.63 o 
 -16   0   3      123.21      101.43     45.73 o 
 -15   0   3      243.57      291.00     44.52 o 
 -14   0   3       27.05       25.49     29.98 o 
 -13   0   3       15.71        7.45     23.85 o 
 -12   0   3      558.30      479.90     43.37 o 
 -11   0   3      112.24      169.14     37.85 o 
 -10   0   3      524.87      467.60     33.36 o 
  -9   0   3      642.90      573.06     33.81 o 
  -8   0   3     1564.85     1344.38     41.94 o 
  -7   0   3     2730.24     2486.98     51.90 o 
  -6   0   3      267.93      399.41     24.19 o 
  -5   0   3    10371.54    11423.65    129.79 o 
  -4   0   3     4400.03     4121.55    101.98 o 
  -3   0   3     3391.40     3897.35     51.42 o 
  -2   0   3     2039.89     2408.88     33.43 o 
  -1   0   3      882.19      887.28     24.94 o 
   0   0   3       70.38       89.26     12.73 o 
   1   0   3     1213.36     1271.66     30.96 o 
   2   0   3      412.60      460.83     21.19 o 
   3   0   3       40.53       61.77     15.32 o 
   4   0   3      773.79      718.21     22.91 o 
   5   0   3     3661.09     3445.45     55.79 o 
   6   0   3      463.27      471.47     37.64 o 
   7   0   3      423.53      381.79     24.54 o 
   8   0   3      908.40      938.90     35.76 o 
   9   0   3      631.05      662.56     55.09 o 
  10   0   3      903.34      776.40     37.85 o 
  11   0   3       93.10      145.78     34.81 o 
  12   0   3      547.11      536.13     37.26 o 
  13   0   3        7.71        8.17     31.23 o 
  14   0   3      126.74       51.68     43.81 o 
  15   0   3      141.97       84.70    109.27 o 
  16   0   3        0.79       37.60     66.34 o 
  17   0   3        9.43       29.27     47.40 o 
 -19   1   3      244.59      416.01    105.37 o 
 -18   1   3      372.31      385.72     64.54 o 
 -17   1   3      262.18      302.16     81.17 o 
 -16   1   3      536.16      545.74     64.30 o 
 -15   1   3      558.08      584.66     50.44 o 
 -14   1   3       83.21       95.80     28.37 o 
 -13   1   3        2.93       26.25     23.35 o 
 -12   1   3     3156.19     3154.34     75.33 o 
 -11   1   3      834.34     1042.56     48.83 o 
 -10   1   3      234.53      218.82     27.23 o 
  -9   1   3     2779.90     2825.22     61.62 o 
  -8   1   3       31.33       42.75     38.30 o 
  -7   1   3     2012.51     1700.22     42.40 o 
  -6   1   3    16064.77    16817.90    182.88 o 
  -5   1   3      119.51      171.34     18.36 o 
  -4   1   3      212.30      148.54     16.19 o 
  -3   1   3     7242.12     7997.66    105.27 o 
  -2   1   3     1580.73     2089.14     38.44 o 
  -1   1   3    19124.02    21883.27    236.37 o 
   0   1   3    23869.53    26178.23    252.35 o 
   1   1   3      405.94      390.14     23.21 o 
   2   1   3       72.74      101.58     20.65 o 
   3   1   3     1982.04     2203.26     37.41 o 
   4   1   3      169.34      146.01     15.53 o 
   5   1   3     2854.37     2585.99     47.69 o 
   6   1   3     2841.29     2972.12     55.55 o 
   7   1   3       94.07       88.17     17.87 o 
   8   1   3     1390.19     1243.74     40.74 o 
   9   1   3     1843.44     1638.24     55.76 o 
  10   1   3     1539.62     1623.06     51.00 o 
  11   1   3      550.93      574.63     36.91 o 
  12   1   3        5.17      -22.97     27.50 o 
  13   1   3      402.99      394.48     66.36 o 
  14   1   3      691.75      743.46     78.45 o 
  15   1   3     1545.36     1720.13    216.98 o 
  16   1   3      544.74      524.75     75.30 o 
  17   1   3      102.64       55.28     52.70 o 
 -19   2   3       30.14       47.65     53.07 o 
 -18   2   3        8.04       49.38     46.56 o 
 -17   2   3      302.33      233.91     65.56 o 
 -16   2   3      803.11      786.75     68.82 o 
 -15   2   3        0.12      -10.40     23.93 o 
 -14   2   3        1.21      -17.68     25.49 o 
 -13   2   3      568.32      668.69     41.61 o 
 -12   2   3      315.42      284.89     32.14 o 
 -11   2   3      366.75      367.67     32.94 o 
 -10   2   3      527.21      548.34     34.02 o 
  -9   2   3     2447.85     2268.13     54.69 o 
  -8   2   3      321.80      298.64     25.64 o 
  -7   2   3     6365.74     6939.99     94.97 o 
  -6   2   3       47.61       63.57     16.66 o 
  -5   2   3      453.23      458.14     21.71 o 
  -4   2   3     8587.20     9029.51    101.06 o 
  -3   2   3     1129.21     1148.05     31.02 o 
  -2   2   3      266.79      278.64     14.32 o 
  -1   2   3    21693.91    24191.09    235.23 o 
   0   2   3     2433.59     2602.09     41.25 o 
   1   2   3      536.78      480.37     26.36 o 
   2   2   3      132.60      110.97     18.17 o 
   3   2   3     2620.40     2910.10     46.98 o 
   4   2   3        3.16       13.04     12.41 o 
   5   2   3     3141.57     3119.90     55.19 o 
   6   2   3      185.30      186.25     20.36 o 
   7   2   3        9.71       42.56     17.16 o 
   8   2   3     2263.09     2161.98     53.40 o 
   9   2   3      100.23       95.67     22.92 o 
  10   2   3      388.00      383.63     32.11 o 
  11   2   3      925.90      875.76     58.31 o 
  12   2   3       61.61       28.10     51.51 o 
  13   2   3      235.12      180.64     56.33 o 
  14   2   3       77.31        7.01     48.82 o 
  15   2   3        9.91       23.59     81.17 o 
  16   2   3       75.99      124.00     79.61 o 
 -19   3   3      244.41      480.32     65.89 o 
 -18   3   3       67.79      126.02     46.64 o 
 -17   3   3       97.75       81.17     45.33 o 
 -16   3   3     1240.50     1403.07     69.84 o 
 -15   3   3       10.55       60.43     32.13 o 
 -14   3   3      964.91     1016.21     48.31 o 
 -13   3   3      611.60      669.50     40.57 o 
 -12   3   3     2318.02     2277.47     62.93 o 
 -11   3   3     3007.15     2969.87     69.53 o 
 -10   3   3        9.84       13.02     22.46 o 
  -9   3   3       36.97       85.20     20.16 o 
  -8   3   3      251.35      350.77     25.77 o 
  -7   3   3     7198.34     7274.23    192.43 o 
  -6   3   3     5295.57     4956.05     83.12 o 
  -5   3   3      317.30      487.11     19.82 o 
  -4   3   3        0.65       18.95      8.67 o 
  -3   3   3     7084.52     6443.99     75.73 o 
  -2   3   3      332.16      403.59     28.97 o 
  -1   3   3     2119.04     1899.00     33.46 o 
   0   3   3     1823.07     1921.32     37.47 o 
   1   3   3       41.37       65.76     12.18 o 
   2   3   3       25.91        6.55     15.47 o 
   3   3   3      181.59      190.73     17.15 o 
   4   3   3     7018.37     6742.57     90.65 o 
   5   3   3     8625.86     8096.25    107.27 o 
   6   3   3      564.83      627.55     32.11 o 
   7   3   3        9.49       -9.65     19.15 o 
   8   3   3     2252.77     2191.39     55.37 o 
   9   3   3     2636.59     2673.34     94.74 o 
  10   3   3     1765.41     1734.18     92.60 o 
  11   3   3     2504.50     2499.34    113.89 o 
  12   3   3      384.92      457.85     65.33 o 
  13   3   3      112.58       73.87     69.85 o 
  14   3   3      571.15      471.48     97.56 o 
  15   3   3     1414.32     1613.68    138.54 o 
  16   3   3      450.65      531.62     75.57 o 
 -20   4   3       29.63       88.98     65.56 o 
 -19   4   3       25.84      100.68     67.90 o 
 -18   4   3       17.60       78.81     43.44 o 
 -17   4   3       89.01      115.80     39.31 o 
 -16   4   3       27.99       46.68     33.54 o 
 -15   4   3      364.99      372.91     51.18 o 
 -14   4   3      747.37      665.39     42.78 o 
 -13   4   3       13.82       52.70     31.88 o 
 -12   4   3       85.74       31.23     29.40 o 
 -11   4   3     1735.06     1649.70     52.20 o 
 -10   4   3        0.00      -10.25     23.85 o 
  -9   4   3       49.66       59.30     20.11 o 
  -8   4   3        2.69      -19.43     19.43 o 
  -7   4   3     7476.86     7985.52    175.00 o 
  -6   4   3     7911.51     7841.69    118.44 o 
  -5   4   3     5662.06     6384.77     89.70 o 
  -4   4   3     9583.89    10031.92    112.42 o 
  -3   4   3    25888.25    27302.11    269.50 o 
  -2   4   3     3942.66     3939.90     55.33 o 
  -1   4   3    14293.20    15098.09    158.96 o 
   0   4   3    10134.62    10968.75    122.57 o 
   1   4   3        4.38       13.51     11.50 o 
   2   4   3      562.95      429.56     37.01 o 
   3   4   3     6103.64     6013.16    103.41 o 
   4   4   3     2293.38     2413.56     49.12 o 
   5   4   3      573.93      480.93     26.44 o 
   6   4   3      155.93      125.72     21.07 o 
   7   4   3      978.81      985.88     46.11 o 
   8   4   3       68.73       43.50     20.79 o 
   9   4   3       60.47       38.35     30.33 o 
  10   4   3       63.63       45.29     81.95 o 
  11   4   3      134.22       71.71     47.55 o 
  12   4   3      298.64      518.02     70.00 o 
  13   4   3       17.37       67.52     49.80 o 
  14   4   3      301.33      316.91    109.27 o 
  15   4   3        4.93      -26.37     47.82 o 
 -20   5   3      181.99      147.51     73.37 o 
 -19   5   3       60.47       94.44     58.54 o 
 -18   5   3      950.81     1245.37     92.88 o 
 -17   5   3     2077.22     1893.02     83.19 o 
 -16   5   3      691.36      750.92     78.17 o 
 -15   5   3        7.23      -24.96     39.74 o 
 -14   5   3      448.55      426.41     45.47 o 
 -13   5   3      675.30      707.63     39.94 o 
 -12   5   3      606.32      645.88     50.13 o 
 -11   5   3     1309.77     1283.72     51.09 o 
 -10   5   3     1016.61     1033.42     40.41 o 
  -9   5   3      662.27      657.39     35.46 o 
  -8   5   3     1448.74     1570.26    116.61 o 
  -7   5   3     4168.27     3872.84     78.89 o 
  -6   5   3     3968.55     4179.38     62.39 o 
  -5   5   3      668.91      666.36     22.88 o 
  -4   5   3        6.15       42.83     15.01 o 
  -3   5   3      423.64      399.20     19.64 o 
  -2   5   3       80.19      169.63     16.20 o 
  -1   5   3     1272.68     1098.76     29.72 o 
   0   5   3     4884.68     5671.91     76.51 o 
   1   5   3     2577.39     2638.05     47.91 o 
   2   5   3      165.87       89.95     44.49 o 
   3   5   3      797.91      894.26     53.20 o 
   4   5   3     9086.95     8746.58    181.27 o 
   5   5   3     3987.38     3719.19    127.22 o 
   6   5   3        3.21      -16.48     16.70 o 
   7   5   3        9.28       35.54     19.45 o 
   8   5   3     3886.55     4139.56     98.26 o 
   9   5   3     1914.22     2044.31    103.12 o 
  10   5   3     1543.12     1583.89     95.46 o 
  11   5   3     1373.87     1436.15     95.79 o 
  12   5   3      154.44      170.79     57.56 o 
  13   5   3      663.00      841.93     85.46 o 
  14   5   3     1577.61     1801.77    115.42 o 
  15   5   3      202.74      204.44     94.83 o 
 -20   6   3      148.36      178.73     71.03 o 
 -19   6   3       23.63      -10.93     48.39 o 
 -18   6   3       59.83      113.30     51.12 o 
 -17   6   3        8.73       64.64     35.59 o 
 -16   6   3        4.20       17.26     29.62 o 
 -15   6   3      383.63      404.83     45.38 o 
 -14   6   3        6.72      -22.71     22.71 o 
 -13   6   3      290.36      364.78     69.84 o 
 -12   6   3       56.80       79.78     32.27 o 
 -11   6   3     1062.47      953.22     41.75 o 
 -10   6   3        2.47      -17.77     17.77 o 
  -9   6   3     2234.78     2019.93    161.89 o 
  -8   6   3      733.40      622.94     46.97 o 
  -7   6   3     1761.18     1451.15     46.60 o 
  -6   6   3     4018.07     4213.84     64.97 o 
  -5   6   3       76.26      185.04     21.76 o 
  -4   6   3     1784.11     1806.92     38.99 o 
  -3   6   3    14035.84    13774.90    153.47 o 
  -2   6   3     2362.27     2498.51     47.32 o 
  -1   6   3     1895.88     1794.04     40.04 o 
   0   6   3     5974.81     6108.92     84.54 o 
   1   6   3     3694.61     3645.95     67.14 o 
   2   6   3     3318.60     3227.46     79.87 o 
   3   6   3     2569.83     2284.38     83.68 o 
   4   6   3      345.66      326.40     48.39 o 
   5   6   3       81.71        2.67     90.15 o 
   6   6   3     1337.20     1211.25     73.68 o 
   7   6   3      399.73      396.79     55.13 o 
   8   6   3       40.50      -15.63     37.86 o 
   9   6   3       41.36       48.68     41.24 o 
  10   6   3      270.71      276.59     72.98 o 
  11   6   3      288.31      245.71     62.63 o 
  12   6   3      807.23      854.85     85.33 o 
  13   6   3       48.44       11.60     48.70 o 
  14   6   3       46.33       14.97     49.13 o 
 -20   7   3       12.12       10.93     56.20 o 
 -19   7   3      675.43      735.83     78.26 o 
 -18   7   3     2456.94     2643.35    122.99 o 
 -17   7   3     1019.89     1093.05     82.14 o 
 -16   7   3      811.95      783.70     56.83 o 
 -15   7   3      523.03      564.85     66.65 o 
 -14   7   3       59.31       66.08     37.41 o 
 -13   7   3      880.73      930.01     60.81 o 
 -12   7   3     2426.53     2468.17     95.53 o 
 -11   7   3     3031.79     3014.59    121.22 o 
 -10   7   3     1185.04     1055.94     47.12 o 
  -9   7   3      619.76      598.89     49.07 o 
  -8   7   3      666.18      609.34     35.92 o 
  -7   7   3      861.29      771.34     28.86 o 
  -6   7   3     4019.95     3935.35     64.65 o 
  -5   7   3     1287.57     1158.39     33.35 o 
  -4   7   3        1.93        8.15     12.66 o 
  -3   7   3       73.52       86.54     18.79 o 
  -2   7   3       82.85       70.43     16.21 o 
  -1   7   3      401.65      381.14     30.45 o 
   0   7   3      179.86      226.05     27.94 o 
   1   7   3       55.72       69.50     18.08 o 
   2   7   3        1.36        9.14     15.50 o 
   3   7   3        5.65       -2.37     17.83 o 
   4   7   3     3263.14     3412.40    152.31 o 
   5   7   3      664.89      679.13     52.22 o 
   6   7   3       10.65      107.16     41.22 o 
   7   7   3      507.33      513.20     78.83 o 
   8   7   3      301.84      367.64    111.61 o 
   9   7   3     1163.77     1140.21    112.00 o 
  10   7   3     1055.96      968.91     84.09 o 
  11   7   3       87.89       95.08     87.42 o 
  12   7   3      306.37      229.63     65.19 o 
  13   7   3      633.77      744.50    140.88 o 
  14   7   3      324.38      339.59     74.44 o 
 -20   8   3      206.92      145.58     58.54 o 
 -19   8   3      496.89      529.71    106.93 o 
 -18   8   3        1.68       75.94     51.90 o 
 -17   8   3       30.07       78.42     44.85 o 
 -16   8   3      740.11      541.28     63.51 o 
 -15   8   3      107.81       95.47     41.05 o 
 -14   8   3       72.25       72.48     37.92 o 
 -13   8   3      315.26      406.33     45.26 o 
 -12   8   3        4.21      -21.46     23.71 o 
 -11   8   3        2.01       19.07     30.19 o 
 -10   8   3      255.10      262.63     58.22 o 
  -9   8   3     4916.42     4703.23    129.61 o 
  -8   8   3     1810.76     1678.95     43.45 o 
  -7   8   3     6037.55     5693.01     85.80 o 
  -6   8   3      283.23      310.65     22.25 o 
  -5   8   3      122.04      138.84     18.95 o 
  -4   8   3      650.89      557.74     33.35 o 
  -3   8   3     2884.54     2696.38     54.16 o 
  -2   8   3     5351.42     5418.21     83.28 o 
  -1   8   3     2018.09     1829.28     69.17 o 
   0   8   3      824.34      698.79     31.39 o 
   1   8   3     1848.05     1845.17     48.39 o 
   2   8   3     4165.35     4275.99     77.17 o 
   3   8   3     1693.09     1587.13     48.02 o 
   4   8   3     2259.88     2299.37     58.26 o 
   5   8   3     2866.18     2814.96    110.36 o 
   6   8   3     2160.38     2347.75    107.04 o 
   7   8   3      741.90      844.71     71.80 o 
   8   8   3     1848.27     2056.19    108.82 o 
   9   8   3      286.49      214.92     57.51 o 
  10   8   3        2.50       -0.99     43.71 o 
  11   8   3      545.77      566.23     91.71 o 
  12   8   3      644.82      788.13    103.42 o 
  13   8   3       80.60      108.14     59.12 o 
 -20   9   3       36.40      144.86     93.27 o 
 -19   9   3     1274.14     1190.40     91.52 o 
 -18   9   3      993.17     1164.54     89.49 o 
 -17   9   3      493.69      503.87     66.36 o 
 -16   9   3     1161.08      923.13     76.00 o 
 -15   9   3     1378.01     1325.06     85.45 o 
 -14   9   3      318.38      354.17     92.10 o 
 -13   9   3     2894.33     2646.71     89.22 o 
 -12   9   3     4071.32     4152.45    104.11 o 
 -11   9   3      349.87      479.76     38.96 o 
 -10   9   3     1340.41     1254.08    105.37 o 
  -9   9   3     2548.56     2248.21     66.83 o 
  -8   9   3     1001.83     1126.60     37.12 o 
  -7   9   3     1636.06     1544.75     42.26 o 
  -6   9   3     9966.95     9253.44    123.35 o 
  -5   9   3     1540.62     1435.37     41.42 o 
  -4   9   3     1336.13     1301.13     39.95 o 
  -3   9   3       83.72      134.96     21.41 o 
  -2   9   3      332.12      353.09     27.09 o 
  -1   9   3       69.85      153.26     22.58 o 
   0   9   3        1.71       14.30     30.87 o 
   1   9   3      160.92      141.22     23.61 o 
   2   9   3        0.34      -20.05     20.05 o 
   3   9   3      135.09      117.54     24.18 o 
   4   9   3        3.40      -15.79     23.78 o 
   5   9   3      333.97      327.24     36.50 o 
   6   9   3       27.87       14.26     40.59 o 
   7   9   3        1.88      -31.54     37.08 o 
   8   9   3      959.06      880.81    159.61 o 
   9   9   3      697.81      864.32     83.35 o 
  10   9   3       25.14      -22.79     44.30 o 
  11   9   3      567.47      588.31     81.78 o 
  12   9   3      296.76      285.05     71.89 o 
 -20  10   3      944.08     1021.94     91.37 o 
 -19  10   3      168.26      124.63     82.34 o 
 -18  10   3        7.50       15.14     40.95 o 
 -17  10   3       39.12      129.74     48.97 o 
 -16  10   3      408.02      430.70     60.45 o 
 -15  10   3     1026.69      979.07     75.86 o 
 -14  10   3      235.29      185.87     77.27 o 
 -13  10   3      212.08      165.88     47.67 o 
 -12  10   3      277.80      236.58     44.39 o 
 -11  10   3       55.37       70.94     35.23 o 
 -10  10   3      645.95      597.69     64.39 o 
  -9  10   3      366.71      349.94     28.01 o 
  -8  10   3      701.36      711.13     33.08 o 
  -7  10   3     1685.75     1416.41     43.06 o 
  -6  10   3     1395.76     1319.32     41.48 o 
  -5  10   3      398.83      379.54     28.13 o 
  -4  10   3      408.07      388.99     28.11 o 
  -3  10   3     2523.17     2554.27     58.50 o 
  -2  10   3        5.65      -15.85     15.85 o 
  -1  10   3      953.95      894.37     48.10 o 
   0  10   3      850.54      761.39     37.57 o 
   1  10   3     1603.70     1671.38     59.14 o 
   2  10   3     2868.48     3038.50     69.32 o 
   3  10   3       64.51       78.45     54.54 o 
   4  10   3      227.46      278.71     53.73 o 
   5  10   3     2367.25     2441.10    111.63 o 
   6  10   3     1301.21     1140.25     85.66 o 
   7  10   3     1023.51     1013.01     99.51 o 
   8  10   3      446.56      432.27     73.11 o 
   9  10   3       71.79      165.39     58.93 o 
  10  10   3      374.56      416.68     74.48 o 
  11  10   3      902.15      978.13     97.12 o 
 -20  11   3        2.97       87.39     53.12 o 
 -19  11   3      345.37      531.24     74.78 o 
 -18  11   3     1037.87      885.83     82.48 o 
 -17  11   3      825.54      733.23     75.88 o 
 -16  11   3      853.05      752.22    105.76 o 
 -15  11   3     1045.40     1169.82    103.03 o 
 -14  11   3       93.72       69.20     42.93 o 
 -13  11   3     1397.39     1433.63     87.25 o 
 -12  11   3     2699.82     2700.18    126.44 o 
 -11  11   3      151.43       71.17     41.46 o 
 -10  11   3     2611.43     2402.53     71.29 o 
  -9  11   3     5250.31     5267.09     90.91 o 
  -8  11   3        3.86      -15.78     15.78 o 
  -7  11   3       49.72       43.45     19.49 o 
  -6  11   3     5180.63     4673.72     88.18 o 
  -5  11   3     3655.19     3481.20     70.66 o 
  -4  11   3     1132.40     1140.25     51.93 o 
  -3  11   3     1106.77     1144.73     43.07 o 
  -2  11   3       89.40       63.04     21.35 o 
  -1  11   3     1888.60     1913.26     54.34 o 
   0  11   3     2309.15     2461.22     62.47 o 
   1  11   3      822.17      749.10     39.16 o 
   2  11   3       32.92      -12.08     41.11 o 
   3  11   3      120.96      235.00     35.67 o 
   4  11   3       97.94      123.09     35.56 o 
   5  11   3      103.06       51.09     43.69 o 
   6  11   3       96.47      160.16     52.22 o 
   7  11   3       45.59       56.37     97.95 o 
   8  11   3      317.51      252.74     64.63 o 
   9  11   3      133.20       81.76     65.95 o 
  10  11   3       21.05      -47.47     48.56 o 
 -19  12   3      464.01      567.70     73.06 o 
 -18  12   3      123.11      131.85     53.31 o 
 -17  12   3      545.61      558.21     70.38 o 
 -16  12   3     1029.23      925.03     80.13 o 
 -15  12   3     1063.62      945.28     80.13 o 
 -14  12   3      735.43      830.06     74.39 o 
 -13  12   3      212.64      262.66     90.93 o 
 -12  12   3       45.03      112.48     41.73 o 
 -11  12   3     2682.17     2513.62    121.76 o 
 -10  12   3      554.34      546.60     44.03 o 
  -9  12   3        0.10       14.20     21.83 o 
  -8  12   3      442.27      414.84     30.72 o 
  -7  12   3      396.22      340.01     30.95 o 
  -6  12   3      108.04      153.34     25.24 o 
  -5  12   3      164.22      178.20     46.04 o 
  -4  12   3     1122.94     1114.72     43.53 o 
  -3  12   3      293.42      275.00     29.74 o 
  -2  12   3     1375.55     1258.45     46.82 o 
  -1  12   3       14.53        5.93     20.89 o 
   0  12   3      260.30      243.84     30.14 o 
   1  12   3      418.06      425.88     68.00 o 
   2  12   3     1018.75     1087.16     63.85 o 
   3  12   3      463.91      428.23     40.08 o 
   4  12   3      174.54      233.80     53.71 o 
   5  12   3      983.63     1006.95    124.49 o 
   6  12   3     1448.30     1529.96    100.55 o 
   7  12   3      613.56      564.32     75.65 o 
   8  12   3      202.27      229.45     65.50 o 
   9  12   3      206.40      288.50     69.77 o 
 -19  13   3      504.01      600.88     80.78 o 
 -18  13   3       80.96      110.81     53.51 o 
 -17  13   3     1946.87     2218.21    119.55 o 
 -16  13   3      569.04      560.56     69.72 o 
 -15  13   3      139.74      202.10     54.86 o 
 -14  13   3     1376.35     1230.45     86.70 o 
 -13  13   3     1362.89     1305.60    154.93 o 
 -12  13   3       24.10      -14.36     78.83 o 
 -11  13   3     1251.50     1322.91     85.14 o 
 -10  13   3     2216.06     2534.35    126.05 o 
  -9  13   3     1152.73     1044.17     53.58 o 
  -8  13   3      167.58      129.69     29.94 o 
  -7  13   3      431.58      380.33     31.39 o 
  -6  13   3     3448.35     3119.06     71.58 o 
  -5  13   3     2342.31     2211.27     63.80 o 
  -4  13   3      693.52      622.51     36.87 o 
  -3  13   3     1410.24     1275.88     48.25 o 
  -2  13   3       13.20       -1.34     21.32 o 
  -1  13   3      968.82     1005.54     58.47 o 
   0  13   3     1324.05     1410.84     74.80 o 
   1  13   3       56.05       39.53     27.44 o 
   2  13   3       40.97       -6.56     24.81 o 
   3  13   3       58.74       78.46     45.56 o 
   4  13   3        0.07       -8.25     43.43 o 
   5  13   3        0.20       61.42     47.06 o 
   6  13   3        0.33       33.65     64.00 o 
   7  13   3      123.09      173.29     60.13 o 
   8  13   3       25.70       12.43     75.32 o 
 -19  14   3      318.42      325.82    143.22 o 
 -18  14   3      434.82      472.59     72.68 o 
 -17  14   3      423.33      461.85    120.98 o 
 -16  14   3       62.06      198.84     91.71 o 
 -15  14   3     2235.46     2197.28    115.33 o 
 -14  14   3      286.85      445.24     65.19 o 
 -13  14   3      132.33      135.32     90.54 o 
 -12  14   3      123.13       81.34     42.52 o 
 -11  14   3     1521.61     1528.26    105.37 o 
 -10  14   3      418.85      325.37     56.14 o 
  -9  14   3       60.65       -0.32     28.59 o 
  -8  14   3       66.89       15.77     26.02 o 
  -7  14   3       78.58       54.12     49.92 o 
  -6  14   3        1.25       27.78     22.63 o 
  -5  14   3      208.04      168.17     34.25 o 
  -4  14   3        7.41       40.65     23.08 o 
  -3  14   3       70.27       44.23     25.05 o 
  -2  14   3      167.04      190.34     37.06 o 
  -1  14   3       54.17       59.87     26.72 o 
   0  14   3      177.14       87.89     29.56 o 
   1  14   3       66.64       32.17     26.44 o 
   2  14   3      156.98      222.36     53.78 o 
   3  14   3       63.13       94.31     48.57 o 
   4  14   3        1.02       73.71     65.17 o 
   5  14   3      368.98      228.53     63.15 o 
   6  14   3      594.07      509.31     78.56 o 
   7  14   3       23.82      -17.95     59.32 o 
 -18  15   3      271.19      254.74     67.07 o 
 -17  15   3       80.25      213.37     58.96 o 
 -16  15   3     1255.85     1324.63     99.85 o 
 -15  15   3      563.19      593.36     73.30 o 
 -14  15   3        3.21      -34.70     34.70 o 
 -13  15   3        2.52       29.86     61.27 o 
 -12  15   3      452.23      489.39     67.51 o 
 -11  15   3      612.22      615.60     69.07 o 
 -10  15   3     1118.85     1046.27    117.86 o 
  -9  15   3       18.09      -20.34     24.56 o 
  -8  15   3        2.27       -9.41     23.88 o 
  -7  15   3      384.89      373.46     42.60 o 
  -6  15   3      561.32      397.51     43.56 o 
  -5  15   3     1161.97     1009.37     47.44 o 
  -4  15   3       40.03       65.75     37.63 o 
  -3  15   3       23.87       11.41     23.54 o 
  -2  15   3       17.22      -25.73     25.73 o 
  -1  15   3      794.62      789.92     50.14 o 
   0  15   3      554.49      626.26     47.41 o 
   1  15   3       14.71       11.91     28.10 o 
   2  15   3        2.60       33.53     46.44 o 
   3  15   3       22.55       -0.09     41.54 o 
   4  15   3       23.16        8.33     47.41 o 
   5  15   3        0.84      -59.51     78.05 o 
   6  15   3       23.86       22.47    111.22 o 
 -18  16   3      223.74      382.68     74.68 o 
 -17  16   3      432.06      469.41     82.73 o 
 -16  16   3     1219.26     1265.87    128.39 o 
 -15  16   3      709.37      691.16     75.51 o 
 -14  16   3       56.79       80.02     50.47 o 
 -13  16   3        3.87       64.20     45.49 o 
 -12  16   3      412.20      380.22     64.24 o 
 -11  16   3      173.65       77.24     46.35 o 
 -10  16   3        7.13       13.53     38.59 o 
  -9  16   3      115.40      133.24     48.17 o 
  -8  16   3      417.38      324.26     43.07 o 
  -7  16   3        7.68       18.09     27.90 o 
  -6  16   3       32.52       -9.55     40.15 o 
  -5  16   3        8.94        4.79     28.49 o 
  -4  16   3      155.33      146.11     37.74 o 
  -3  16   3        0.37       21.88     26.96 o 
  -2  16   3        2.30       -9.59     26.00 o 
  -1  16   3        2.07      -16.01     26.75 o 
   0  16   3      151.51      112.56     34.61 o 
   1  16   3       20.76       30.96     44.07 o 
   2  16   3       70.54      120.48     52.34 o 
   3  16   3       10.13        1.32     45.45 o 
   4  16   3       65.02      196.26     62.89 o 
   5  16   3      737.71      813.48     86.82 o 
 -17  17   3      100.01      174.68     60.49 o 
 -16  17   3      443.10      567.09     76.31 o 
 -15  17   3       71.29      153.19     55.78 o 
 -14  17   3       70.94       68.21     45.51 o 
 -13  17   3       18.91       82.62     71.81 o 
 -12  17   3       84.66       95.81     60.88 o 
 -11  17   3     1248.29     1366.05     94.78 o 
 -10  17   3      303.18      287.58     58.83 o 
  -9  17   3        3.98      -21.39     33.19 o 
  -8  17   3       53.85       48.45     42.79 o 
  -7  17   3        4.00       27.03     34.10 o 
  -6  17   3      429.63      516.31     76.26 o 
  -5  17   3      630.72      572.67     51.94 o 
  -4  17   3      182.09      110.05     39.73 o 
  -3  17   3       70.04        9.49     47.61 o 
  -2  17   3       18.29       79.01     41.01 o 
  -1  17   3       12.89       -3.31     37.57 o 
   0  17   3      198.75      242.67     57.92 o 
   1  17   3        0.07      -38.80     43.34 o 
   2  17   3       15.85       -6.75     45.35 o 
   3  17   3        0.44       30.96     50.24 o 
 -16  18   3       68.17      194.57     56.68 o 
 -15  18   3      318.04      463.24    112.39 o 
 -14  18   3       66.85       27.06    124.49 o 
 -13  18   3      106.42      114.73     51.66 o 
 -12  18   3       78.43       52.24     45.27 o 
 -11  18   3      247.43      215.84     56.88 o 
 -10  18   3       98.66       57.43     46.55 o 
  -9  18   3       86.71      133.47     51.66 o 
  -8  18   3        1.12       45.06     42.46 o 
  -7  18   3       41.66       36.53     33.04 o 
  -6  18   3       33.62       83.01     73.47 o 
  -5  18   3       72.05       92.56     40.69 o 
  -4  18   3       13.89       -7.81     30.13 o 
  -3  18   3      137.71      193.60     48.08 o 
  -2  18   3      285.48      279.84     54.37 o 
  -1  18   3      682.48      679.03    115.51 o 
   0  18   3      261.31      238.05     96.00 o 
   1  18   3       54.05       15.64     49.56 o 
   2  18   3       99.51      128.59     58.32 o 
 -15  19   3      529.79      569.85     77.71 o 
 -14  19   3      112.87       43.52     53.85 o 
 -13  19   3       41.68      106.00     75.32 o 
 -12  19   3     1100.21     1149.20    177.56 o 
 -11  19   3      116.85      102.79     50.10 o 
 -10  19   3       78.00      102.85     49.90 o 
  -9  19   3       65.88      148.40    139.71 o 
  -8  19   3        5.91       54.98     83.90 o 
  -7  19   3      151.29       -3.12     44.49 o 
  -6  19   3      896.88      936.81     72.57 o 
  -5  19   3      210.29      163.80     45.72 o 
  -4  19   3        1.85       17.11     37.39 o 
  -3  19   3       32.77       13.92     40.89 o 
  -2  19   3      134.25      227.91     94.44 o 
  -1  19   3        1.33        3.12     73.37 o 
   0  19   3      157.19      174.83    101.46 o 
 -13  20   3      299.12      418.23     77.15 o 
 -12  20   3      206.93       63.79    151.81 o 
 -11  20   3        2.00       31.09     95.61 o 
 -10  20   3        0.02       45.81     98.73 o 
  -9  20   3       42.89       58.00     87.81 o 
  -8  20   3       16.95       28.88     48.39 o 
  -7  20   3       12.84       10.15     45.27 o 
  -6  20   3       33.06       33.56     46.83 o 
  -5  20   3      175.14      195.93     49.87 o 
  -4  20   3       19.41      110.27     48.70 o 
  -3  20   3        0.16      132.68     80.39 o 
  -9  21   3      188.60      244.30     73.37 o 
  -8  21   3      316.91      440.20     81.17 o 
  -7  21   3      520.99      483.91     85.07 o 
   6 -22   4      174.47      253.77     71.81 o 
   7 -22   4      193.84      172.15     80.78 o 
   8 -22   4      175.79      229.00     54.93 o 
   9 -22   4      368.37      450.09     62.60 o 
   1 -21   4       29.79       29.58     65.17 o 
   2 -21   4        2.17      -34.57     37.63 o 
   3 -21   4       70.93       61.67     62.05 o 
   4 -21   4       41.11       20.77     39.55 o 
   5 -21   4        2.43       37.05     41.25 o 
   6 -21   4       42.35       39.55     41.44 o 
   7 -21   4       12.08       25.28     37.53 o 
   8 -21   4       56.58       39.87     38.67 o 
   9 -21   4       30.20      -21.85     36.29 o 
  10 -21   4       34.98       60.75     42.10 o 
  11 -21   4      293.07      224.74     47.55 o 
  12 -21   4       97.58      186.12    121.76 o 
  -1 -20   4      207.85      290.65     60.95 o 
   0 -20   4       57.44       84.76     45.14 o 
   1 -20   4      115.91       47.55     51.51 o 
   2 -20   4      170.83      114.05     51.12 o 
   3 -20   4       98.11       49.22     43.01 o 
   4 -20   4       40.77       21.66     37.22 o 
   5 -20   4      151.29      135.60     46.34 o 
   6 -20   4      340.04      197.73     49.09 o 
   7 -20   4      118.38      117.47     54.24 o 
   8 -20   4       14.99       31.24     36.08 o 
   9 -20   4      393.85      402.69     49.94 o 
  10 -20   4      580.41      589.26     64.00 o 
  11 -20   4      395.51      528.70     53.89 o 
  12 -20   4        2.18       45.26     67.70 o 
  13 -20   4      333.32      195.97     58.38 o 
  14 -20   4      841.71      992.46     88.36 o 
  -3 -19   4       76.80      116.62     49.38 o 
  -2 -19   4      479.16      574.20     95.61 o 
  -1 -19   4      683.66      636.87     77.66 o 
   0 -19   4      118.48       80.40     42.95 o 
   1 -19   4       92.29      110.43     45.56 o 
   2 -19   4        1.70       -9.01     51.90 o 
   3 -19   4      149.98      135.01     46.51 o 
   4 -19   4      155.94      183.48     47.93 o 
   5 -19   4       11.29       15.47     47.22 o 
   6 -19   4       12.30      -11.36     32.01 o 
   7 -19   4       19.67        9.65     34.22 o 
   8 -19   4      240.89      296.60     63.47 o 
   9 -19   4        0.61      -18.84     28.94 o 
  10 -19   4      403.51      405.44     68.15 o 
  11 -19   4       55.74       34.59     34.61 o 
  12 -19   4       13.07      -12.29     33.80 o 
  13 -19   4        1.83       58.78     44.08 o 
  14 -19   4      302.52      407.68     69.46 o 
  15 -19   4      715.54      712.57     78.78 o 
  -5 -18   4        3.60      -32.42     40.40 o 
  -4 -18   4        1.71       69.45     44.29 o 
  -3 -18   4        8.11       11.97     52.29 o 
  -2 -18   4       38.17       70.07     43.57 o 
  -1 -18   4       82.51      111.86     51.90 o 
   0 -18   4        9.70      -30.32     30.32 o 
   1 -18   4        1.61      -32.78     32.78 o 
   2 -18   4      476.18      556.36     63.69 o 
   3 -18   4      485.22      372.06     56.12 o 
   4 -18   4      660.45      669.18     90.54 o 
   5 -18   4      367.61      360.92     56.20 o 
   6 -18   4      345.13      329.68     45.01 o 
   7 -18   4        1.35       14.95     48.17 o 
   8 -18   4      107.31      123.21     35.04 o 
   9 -18   4      586.94      615.79     52.46 o 
  10 -18   4      326.96      428.72     48.80 o 
  11 -18   4      656.95      833.32     60.29 o 
  12 -18   4       84.44      134.04     96.39 o 
  13 -18   4        0.38       11.48     40.75 o 
  14 -18   4      286.38      459.66     65.56 o 
  15 -18   4      203.63      354.19     88.98 o 
  16 -18   4       56.07       79.94     49.62 o 
  -6 -17   4      289.00      366.81     50.44 o 
  -5 -17   4        2.54       34.55     34.93 o 
  -4 -17   4       37.92       76.02     35.97 o 
  -3 -17   4      525.67      441.54     50.68 o 
  -2 -17   4      109.71      147.48     47.39 o 
  -1 -17   4      143.82      136.44     45.63 o 
   0 -17   4      208.59      226.39     51.68 o 
   1 -17   4       78.99       32.76     34.90 o 
   2 -17   4       63.93       43.71     36.40 o 
   3 -17   4      633.18      578.58     58.12 o 
   4 -17   4      187.75      123.36     46.05 o 
   5 -17   4      278.22      245.65     40.70 o 
   6 -17   4        0.56       40.33     28.82 o 
   7 -17   4       95.19       46.36     31.39 o 
   8 -17   4      377.02      402.39     46.91 o 
   9 -17   4      274.84      266.02     43.28 o 
  10 -17   4      186.38      158.64     38.57 o 
  11 -17   4       59.27       -7.33     25.84 o 
  12 -17   4        5.00      -24.45     69.46 o 
  13 -17   4      761.33      659.20     69.97 o 
  14 -17   4     1136.46     1354.20     94.62 o 
  15 -17   4      327.37      473.40     69.18 o 
  16 -17   4      201.98      154.28     54.32 o 
  17 -17   4      166.98      133.01     72.59 o 
  -7 -16   4       42.63       62.56     37.50 o 
  -6 -16   4        0.01       -8.85     37.10 o 
  -5 -16   4      193.98      153.63     40.70 o 
  -4 -16   4       20.90       -8.93     31.42 o 
  -3 -16   4      269.77      349.90     45.09 o 
  -2 -16   4        8.62      -26.03     26.03 o 
  -1 -16   4        8.76       36.53     30.03 o 
   0 -16   4      309.68      272.85     80.78 o 
   1 -16   4      148.32      156.36     42.68 o 
   2 -16   4      244.64      178.23     43.48 o 
   3 -16   4      617.71      620.44     58.32 o 
   4 -16   4      442.50      384.64     52.46 o 
   5 -16   4        1.02       16.08     26.94 o 
   6 -16   4      230.25      109.92     32.61 o 
   7 -16   4      170.90      200.01     48.15 o 
   8 -16   4       70.85       65.45     34.61 o 
   9 -16   4     1108.50     1104.96     68.38 o 
  10 -16   4        2.77       -2.72     28.08 o 
  11 -16   4       18.35      -22.17     22.17 o 
  12 -16   4      472.19      539.65     64.06 o 
  13 -16   4        6.53       13.68     36.57 o 
  14 -16   4      104.88       19.77     92.49 o 
  15 -16   4      669.74      716.66     73.85 o 
  16 -16   4       43.96      107.43     48.79 o 
  17 -16   4        1.64        6.79     58.93 o 
  -8 -15   4       49.09       66.08     35.90 o 
  -7 -15   4      440.80      431.78     52.15 o 
  -6 -15   4      385.56      493.67     66.87 o 
  -5 -15   4        0.49       -4.81     30.06 o 
  -4 -15   4       60.67       78.36     32.90 o 
  -3 -15   4      418.72      384.96     44.62 o 
  -2 -15   4      599.39      669.62     50.29 o 
  -1 -15   4      244.97      311.89     48.09 o 
   0 -15   4        9.07       32.61     27.21 o 
   1 -15   4        4.95       -7.04     46.05 o 
   2 -15   4        0.13       21.20     31.76 o 
   3 -15   4        0.33       23.94     28.94 o 
   4 -15   4        8.69        9.79     27.02 o 
   5 -15   4      971.13      970.74     78.23 o 
   6 -15   4      463.52      398.71     41.84 o 
   7 -15   4       65.56       38.99     26.97 o 
   8 -15   4      248.58      194.67     35.87 o 
   9 -15   4      539.17      431.70     44.35 o 
  10 -15   4      217.24      224.29     52.31 o 
  11 -15   4       31.16       28.17     54.24 o 
  12 -15   4        6.90      -11.33     40.98 o 
  13 -15   4      254.74      168.59     52.68 o 
  14 -15   4     1314.97     1302.89    154.54 o 
  15 -15   4      290.37      263.81     60.21 o 
  16 -15   4      251.32      295.52     90.93 o 
  17 -15   4      411.84      541.55     69.24 o 
  18 -15   4      475.58      506.13     71.97 o 
 -10 -14   4       83.44      100.27     55.55 o 
  -9 -14   4        0.03        7.66     45.56 o 
  -8 -14   4        7.73       31.65     45.65 o 
  -7 -14   4       28.15       54.77     57.37 o 
  -6 -14   4        3.76       30.95     46.06 o 
  -5 -14   4       32.04       20.72     39.27 o 
  -4 -14   4      129.92      150.36     35.96 o 
  -3 -14   4       13.90       30.17     28.41 o 
  -2 -14   4      345.82      418.28     43.01 o 
  -1 -14   4     1309.99     1362.57    108.31 o 
   0 -14   4       35.37       44.93     28.54 o 
   1 -14   4      430.95      379.71     39.28 o 
   2 -14   4      641.64      702.66     47.40 o 
   3 -14   4     3143.75     2977.87     87.40 o 
   4 -14   4     2530.69     2355.22     78.49 o 
   5 -14   4       28.16       45.72     29.14 o 
   6 -14   4      105.42       44.67     26.26 o 
   7 -14   4     1157.21      952.87     54.06 o 
   8 -14   4     1139.24     1052.38     54.70 o 
   9 -14   4      492.44      493.58     43.62 o 
  10 -14   4      605.11      607.01     59.19 o 
  11 -14   4      301.66      229.52     48.63 o 
  12 -14   4      781.16      858.98     70.76 o 
  13 -14   4      167.74      181.08     47.90 o 
  14 -14   4      300.03      311.70     48.40 o 
  15 -14   4      109.48      175.84     50.90 o 
  16 -14   4      525.30      670.88     73.16 o 
  17 -14   4      206.12      274.63     62.83 o 
  18 -14   4        7.20       71.41     75.32 o 
 -11 -13   4       88.48       52.76     54.36 o 
 -10 -13   4       39.74       62.52     53.44 o 
  -9 -13   4        8.01       73.85     52.53 o 
  -8 -13   4      661.48      662.24     78.63 o 
  -7 -13   4     1426.94     1494.29    245.08 o 
  -6 -13   4      144.18       80.73     46.27 o 
  -5 -13   4        4.84       60.43     46.83 o 
  -4 -13   4        1.16       13.47     37.69 o 
  -3 -13   4      526.37      474.33     43.64 o 
  -2 -13   4      967.12      973.47     53.43 o 
  -1 -13   4      689.35      669.33     56.40 o 
   0 -13   4       14.31       25.30     21.65 o 
   1 -13   4       85.28      132.06     25.01 o 
   2 -13   4       94.36      113.55     22.99 o 
   3 -13   4       33.43       36.43     24.29 o 
   4 -13   4       74.91       17.06     23.14 o 
   5 -13   4       55.30       30.06     23.51 o 
   6 -13   4      112.72       67.33     25.62 o 
   7 -13   4     1191.47      971.94     51.21 o 
   8 -13   4      145.07      172.13     32.53 o 
   9 -13   4     1753.13     1560.47     64.36 o 
  10 -13   4     1059.40     1032.41     74.09 o 
  11 -13   4      410.08      282.62     51.26 o 
  12 -13   4       90.31       94.23     38.46 o 
  13 -13   4      595.59      587.25     61.58 o 
  14 -13   4     3049.50     3008.99    100.83 o 
  15 -13   4     1959.86     2095.75    165.73 o 
  16 -13   4       12.35       33.33     44.10 o 
  17 -13   4      532.70      452.69     62.76 o 
  18 -13   4      953.55      731.39     77.98 o 
 -12 -12   4       90.63      124.63     61.34 o 
 -11 -12   4      150.71      111.78     56.98 o 
 -10 -12   4       51.20       71.40     50.01 o 
  -9 -12   4       26.60      169.67     56.84 o 
  -8 -12   4       22.64       50.95     64.78 o 
  -7 -12   4      106.83       63.35     48.39 o 
  -6 -12   4      140.69       87.29     47.38 o 
  -5 -12   4      449.02      305.29    102.64 o 
  -4 -12   4      138.72      137.41     70.64 o 
  -3 -12   4      491.38      387.22     53.85 o 
  -2 -12   4        0.62       39.11     35.42 o 
  -1 -12   4      342.94      320.39     36.49 o 
   0 -12   4      439.90      401.66     41.91 o 
   1 -12   4       17.21       32.79     19.42 o 
   2 -12   4     3931.00     3980.14     75.31 o 
   3 -12   4     5052.87     4590.28     89.11 o 
   4 -12   4     1775.09     1630.77     70.20 o 
   5 -12   4     1078.13      965.57     48.48 o 
   6 -12   4      363.07      298.12     35.28 o 
   7 -12   4     2094.80     1986.48     67.85 o 
   8 -12   4     2431.41     2477.81     75.89 o 
   9 -12   4     2698.19     2597.19     78.00 o 
  10 -12   4      619.09      558.46     54.59 o 
  11 -12   4      647.28      675.62     60.43 o 
  12 -12   4     1472.17     1679.03    110.83 o 
  13 -12   4      457.50      344.21     46.99 o 
  14 -12   4        0.86       41.99     32.28 o 
  15 -12   4     1121.60     1457.65    109.72 o 
  16 -12   4     1219.00     1275.44     82.81 o 
  17 -12   4      184.16      299.24     60.75 o 
  18 -12   4        1.26       25.27     44.46 o 
  19 -12   4        3.96       46.05     96.78 o 
 -12 -11   4      271.29      309.68     80.39 o 
 -11 -11   4      168.60       61.13     80.39 o 
 -10 -11   4      133.87      178.91     57.92 o 
  -9 -11   4      189.24      297.82     63.18 o 
  -8 -11   4       82.58       52.25     45.51 o 
  -7 -11   4      960.88      887.03     78.09 o 
  -6 -11   4      882.75      708.29     70.64 o 
  -5 -11   4       30.98       59.93     40.98 o 
  -4 -11   4      637.50      675.63     61.12 o 
  -3 -11   4     3862.21     3642.50    119.30 o 
  -2 -11   4     1645.49     1641.69     79.42 o 
  -1 -11   4     1239.96     1177.80     65.61 o 
   0 -11   4     5565.00     5065.67     86.79 o 
   1 -11   4     4171.99     3685.32     71.19 o 
   2 -11   4        7.52       -3.26     19.83 o 
   3 -11   4        8.86       13.15     14.56 o 
   4 -11   4      258.46      219.03     29.99 o 
   5 -11   4      618.37      686.46     41.84 o 
   6 -11   4      865.46      814.98     49.89 o 
   7 -11   4     1589.82     1441.78     56.33 o 
   8 -11   4      768.88      762.11     44.10 o 
   9 -11   4      364.86      425.50     48.10 o 
  10 -11   4     1369.55     1214.86     68.78 o 
  11 -11   4       69.65       31.78     33.14 o 
  12 -11   4      112.19       67.37     31.10 o 
  13 -11   4     2532.54     2514.65    110.59 o 
  14 -11   4     1848.40     1628.08     74.81 o 
  15 -11   4      171.08      192.40     61.54 o 
  16 -11   4      320.30      266.45     66.71 o 
  17 -11   4      623.07      610.50     69.95 o 
  18 -11   4     1021.53     1127.04     88.87 o 
  19 -11   4      901.00      989.67    152.20 o 
 -13 -10   4      107.48       80.02     56.78 o 
 -12 -10   4      180.68      266.44     66.22 o 
 -11 -10   4       61.55       34.77     50.21 o 
 -10 -10   4      908.07      875.49     64.13 o 
  -9 -10   4      241.76      193.53     44.69 o 
  -8 -10   4       66.29      140.66     38.50 o 
  -7 -10   4      113.26      107.47     74.15 o 
  -6 -10   4      145.19      110.14     45.33 o 
  -5 -10   4      297.38      346.57     55.74 o 
  -4 -10   4      105.07      116.89     41.38 o 
  -3 -10   4      939.19      924.78     63.44 o 
  -2 -10   4     3177.19     3249.41    105.12 o 
  -1 -10   4      588.56      679.32     38.37 o 
   0 -10   4       24.13       -9.41     16.60 o 
   1 -10   4     1599.59     1571.43     43.66 o 
   2 -10   4    10620.75    10297.68    157.20 o 
   3 -10   4     7800.46     7732.22    104.14 o 
   4 -10   4     4072.86     3562.17     82.44 o 
   5 -10   4     9310.64     8710.68    145.18 o 
   6 -10   4     1903.85     1862.71     60.41 o 
   7 -10   4     1563.21     1380.22     53.49 o 
   8 -10   4     3935.81     3866.99     90.55 o 
   9 -10   4     1876.65     2032.24     83.39 o 
  10 -10   4        1.46      -23.41     23.41 o 
  11 -10   4     1681.10     1591.10     79.65 o 
  12 -10   4     3956.76     3779.08    157.08 o 
  13 -10   4      460.64      517.49     79.66 o 
  14 -10   4      522.40      585.71     52.11 o 
  15 -10   4     1936.29     1962.05    132.67 o 
  16 -10   4     1292.47     1279.57     70.89 o 
  17 -10   4      561.17      684.22     69.95 o 
  18 -10   4      119.17       89.76     96.00 o 
  19 -10   4       14.65      -13.27     90.54 o 
 -14  -9   4      470.56      501.38     94.44 o 
 -13  -9   4      849.23      854.43     69.00 o 
 -12  -9   4      601.55      736.66     63.18 o 
 -11  -9   4      138.10      135.64     51.84 o 
 -10  -9   4      217.01      137.18     83.11 o 
  -9  -9   4     1446.21     1595.91     74.39 o 
  -8  -9   4     1348.97     1239.57    137.27 o 
  -7  -9   4     2359.24     2442.65     83.43 o 
  -6  -9   4     2891.31     2671.96    112.84 o 
  -5  -9   4     3932.90     3696.16     95.42 o 
  -4  -9   4       71.18       86.58     40.01 o 
  -3  -9   4     3238.49     3154.92    103.54 o 
  -2  -9   4     6206.55     5937.16    110.22 o 
  -1  -9   4     1248.53     1136.73     52.54 o 
   0  -9   4     4074.32     3715.76     78.36 o 
   1  -9   4     5367.71     4943.03     78.43 o 
   2  -9   4      109.19      130.24     18.14 o 
   3  -9   4      332.76      275.22     17.81 o 
   4  -9   4      963.19      861.80     40.63 o 
   5  -9   4        7.93        5.32     16.97 o 
   6  -9   4       71.64       41.88     20.24 o 
   7  -9   4       70.01        3.85     23.90 o 
   8  -9   4     2780.33     2487.68     85.86 o 
   9  -9   4     2598.29     2435.78     89.22 o 
  10  -9   4      467.25      465.76     46.39 o 
  11  -9   4       74.69       44.55     28.68 o 
  12  -9   4      605.56      505.55     43.35 o 
  13  -9   4      348.91      300.83     40.89 o 
  14  -9   4      880.36      955.65     68.14 o 
  15  -9   4     1417.04     1475.90    124.91 o 
  16  -9   4       30.11      -10.75     31.81 o 
  17  -9   4      623.48      517.21     56.01 o 
  18  -9   4      999.52     1153.58    153.76 o 
  19  -9   4      609.65      762.55    136.59 o 
 -15  -8   4      436.54      404.01     75.78 o 
 -14  -8   4      803.57      726.96     85.52 o 
 -13  -8   4       97.07       73.13     41.92 o 
 -12  -8   4      238.04      111.19     56.02 o 
 -11  -8   4      470.90      439.25     52.12 o 
 -10  -8   4      313.11      293.18     45.68 o 
  -9  -8   4      697.00      722.61     65.83 o 
  -8  -8   4       22.58       45.57     32.31 o 
  -7  -8   4      727.72      715.22     49.92 o 
  -6  -8   4     1241.48     1188.31     57.01 o 
  -5  -8   4     3779.30     3368.06     87.66 o 
  -4  -8   4     2306.08     2366.76     71.55 o 
  -3  -8   4     2916.05     2799.77    101.02 o 
  -2  -8   4     1090.92     1120.52     37.04 o 
  -1  -8   4       36.99       -3.49     23.08 o 
   0  -8   4      808.95      772.07     36.56 o 
   1  -8   4      586.99      564.57     25.85 o 
   2  -8   4     6613.40     6918.02     91.48 o 
   3  -8   4     9697.86     9414.00    112.60 o 
   4  -8   4     1795.93     1647.50     55.16 o 
   5  -8   4     1510.79     1340.83     46.77 o 
   6  -8   4     1211.09     1208.52     45.03 o 
   7  -8   4     1334.80     1319.60     48.29 o 
   8  -8   4     4467.91     4235.63    113.17 o 
   9  -8   4     1979.01     1975.65     90.54 o 
  10  -8   4      464.60      389.46     36.96 o 
  11  -8   4     2630.07     2704.81    120.22 o 
  12  -8   4     2259.06     2202.32     75.20 o 
  13  -8   4      198.57      318.44     41.94 o 
  14  -8   4      188.12      242.31     41.84 o 
  15  -8   4     1843.43     1782.75     77.35 o 
  16  -8   4     1895.26     2042.52     85.36 o 
  17  -8   4      362.38      492.95     96.00 o 
  18  -8   4      191.03       76.49     97.56 o 
  19  -8   4      201.98      187.32    109.27 o 
 -15  -7   4       84.54      137.94     58.08 o 
 -14  -7   4      745.51      719.31     63.87 o 
 -13  -7   4      406.87      346.52     53.79 o 
 -12  -7   4     1309.70     1397.79     77.61 o 
 -11  -7   4     1219.26     1219.78     67.20 o 
 -10  -7   4      342.18      467.36     68.40 o 
  -9  -7   4     1372.22     1309.63     64.37 o 
  -8  -7   4      379.60      385.90     42.94 o 
  -7  -7   4     1236.02     1157.67     55.93 o 
  -6  -7   4     1422.18     1242.96     72.58 o 
  -5  -7   4      264.05      231.97     34.45 o 
  -4  -7   4     2438.17     2484.89     70.27 o 
  -3  -7   4     1515.45     1461.57     84.37 o 
  -2  -7   4     4122.75     4139.57     95.42 o 
  -1  -7   4     6664.82     6621.92    106.48 o 
   0  -7   4     9285.79     8766.47    129.63 o 
   1  -7   4     3735.51     3551.94     67.98 o 
   2  -7   4     2397.24     2459.96     43.99 o 
   3  -7   4     2628.71     2382.87     57.04 o 
   4  -7   4     5808.56     6098.32    102.69 o 
   5  -7   4     1169.17     1070.58     39.97 o 
   6  -7   4     2303.00     2009.98     81.73 o 
   7  -7   4       93.19       72.36     16.32 o 
   8  -7   4     5739.96     5696.24     94.32 o 
   9  -7   4     1615.82     1649.05     49.16 o 
  10  -7   4      164.75      123.60     22.39 o 
  11  -7   4      684.94      718.27     35.28 o 
  12  -7   4        2.54       15.34     24.90 o 
  13  -7   4       73.24      116.43     32.04 o 
  14  -7   4      402.89      343.56     42.26 o 
  15  -7   4      420.61      437.37     49.60 o 
  16  -7   4      952.48      989.27     72.76 o 
  17  -7   4       51.90       82.00     60.16 o 
  18  -7   4       49.49       64.00     92.10 o 
  19  -7   4      717.74      672.01    133.47 o 
 -16  -6   4      790.75      687.43    126.05 o 
 -15  -6   4     1080.12     1254.11     80.25 o 
 -14  -6   4      248.71      387.97     69.37 o 
 -13  -6   4      564.40      493.09     68.02 o 
 -12  -6   4     1511.70     1457.27     72.89 o 
 -11  -6   4      955.11      951.46     59.47 o 
 -10  -6   4     2228.18     2236.45     80.44 o 
  -9  -6   4      424.85      517.75     45.64 o 
  -8  -6   4        5.25        4.56     47.31 o 
  -7  -6   4      269.36      242.23     51.26 o 
  -6  -6   4      332.74      335.45     36.56 o 
  -5  -6   4     5710.81     5238.80    134.87 o 
  -4  -6   4      482.00      370.59     34.80 o 
  -3  -6   4       12.29      -13.81     18.32 o 
  -2  -6   4     2074.39     2380.00     44.17 o 
  -1  -6   4     1537.90     1492.54     43.00 o 
   0  -6   4      811.87     1127.07     37.60 o 
   1  -6   4     5477.84     6221.27     97.52 o 
   2  -6   4      358.22      344.23     19.50 o 
   3  -6   4     5498.96     5144.24     87.21 o 
   4  -6   4     5022.68     5129.56     88.65 o 
   5  -6   4     4117.90     4324.39     80.56 o 
   6  -6   4    10788.64    10508.63    140.20 o 
   7  -6   4     3261.39     3340.11     64.43 o 
   8  -6   4      286.06      408.91     34.59 o 
   9  -6   4     4840.74     4884.50     81.46 o 
  10  -6   4     2844.88     2634.10     60.41 o 
  11  -6   4       80.77      106.56     21.79 o 
  12  -6   4      824.42      906.91     41.56 o 
  13  -6   4       50.32       84.85     24.50 o 
  14  -6   4      692.34      644.88     82.46 o 
  15  -6   4     2903.47     2754.77     92.83 o 
  16  -6   4     1036.80     1229.34     97.90 o 
  17  -6   4      607.73      695.44     86.09 o 
  18  -6   4      171.11      105.89     65.43 o 
 -16  -5   4       79.31      226.29     65.56 o 
 -15  -5   4      103.72      114.72     43.98 o 
 -14  -5   4      184.73      257.27     47.88 o 
 -13  -5   4     1149.01     1105.83     86.80 o 
 -12  -5   4      904.89      738.55     61.31 o 
 -11  -5   4      192.29      327.25     43.30 o 
 -10  -5   4     1209.73     1167.59     59.02 o 
  -9  -5   4     2357.29     2253.83     74.63 o 
  -8  -5   4       63.02       92.41     28.25 o 
  -7  -5   4     1363.06     1183.10     51.01 o 
  -6  -5   4     9094.58     8968.15    146.03 o 
  -5  -5   4     1348.01     1423.10     51.65 o 
  -4  -5   4      330.58      377.00     32.35 o 
  -3  -5   4        8.17       14.22     18.10 o 
  -2  -5   4     4376.36     4617.70     66.01 o 
  -1  -5   4    16112.54    15813.66    171.75 o 
   0  -5   4    15850.86    16313.92    205.94 o 
   1  -5   4     3651.08     3665.18     64.75 o 
   2  -5   4     2326.88     2328.21     39.01 o 
   3  -5   4     1091.92     1032.25     34.38 o 
   4  -5   4     1743.02     1553.36     32.56 o 
   5  -5   4     8962.74     9405.70    125.23 o 
   6  -5   4      415.43      377.77     22.27 o 
   7  -5   4      456.73      467.15     25.12 o 
   8  -5   4     1027.87     1103.42     36.11 o 
   9  -5   4      238.57      185.27     28.92 o 
  10  -5   4      771.76      821.22     37.07 o 
  11  -5   4      386.28      399.10     31.30 o 
  12  -5   4     1706.13     1620.24     60.59 o 
  13  -5   4       29.98       22.96     26.92 o 
  14  -5   4       35.30       64.73     26.56 o 
  15  -5   4     1252.30      849.37     85.91 o 
  16  -5   4       50.59       65.16     52.95 o 
  17  -5   4       46.19       92.42     57.66 o 
  18  -5   4      766.75      546.35    115.51 o 
 -17  -4   4      930.29      973.28    133.47 o 
 -16  -4   4      754.89      707.24     62.75 o 
 -15  -4   4      122.59      138.79     43.43 o 
 -14  -4   4     1572.67     1769.47     80.46 o 
 -13  -4   4      608.84      627.12     67.05 o 
 -12  -4   4     1597.12     1574.16     82.44 o 
 -11  -4   4     2297.23     2230.04     78.50 o 
 -10  -4   4     2321.08     2389.74     99.74 o 
  -9  -4   4      885.70      771.23     49.14 o 
  -8  -4   4      122.77      194.47     32.86 o 
  -7  -4   4      113.36      101.30     16.56 o 
  -6  -4   4     3827.62     3279.93     76.33 o 
  -5  -4   4    10327.82     9967.31    189.96 o 
  -4  -4   4     1368.63     1466.69     46.09 o 
  -3  -4   4     1612.37     1664.61     70.87 o 
  -2  -4   4      268.36      274.29     16.87 o 
  -1  -4   4       45.19       57.27     13.83 o 
   0  -4   4     2413.69     2301.59     60.68 o 
   1  -4   4       53.53       31.33     20.35 o 
   2  -4   4    10180.89    10269.97    112.16 o 
   3  -4   4     5790.75     6452.43    112.31 o 
   4  -4   4       16.53       19.37     10.89 o 
   5  -4   4     1194.93     1174.66     32.60 o 
   6  -4   4     7714.03     8153.06    104.41 o 
   7  -4   4      781.98      954.56     32.37 o 
   8  -4   4      788.21      810.36     32.47 o 
   9  -4   4      111.13      123.96     22.09 o 
  10  -4   4     2503.64     2466.50     59.85 o 
  11  -4   4     2017.78     1950.35     56.19 o 
  12  -4   4      821.37      792.95     40.55 o 
  13  -4   4      157.91      136.78     27.93 o 
  14  -4   4      490.56      393.42     37.70 o 
  15  -4   4      365.26      425.69     52.79 o 
  16  -4   4      803.28      704.96     79.45 o 
  17  -4   4      248.02      280.20     99.90 o 
  18  -4   4       14.60       84.29     85.85 o 
 -17  -3   4        0.34       44.32     77.27 o 
 -16  -3   4       94.41       92.37     50.94 o 
 -15  -3   4       31.93       62.71     38.97 o 
 -14  -3   4       39.74       32.30     33.71 o 
 -13  -3   4      538.70      534.82     50.23 o 
 -12  -3   4      130.35       67.45     51.77 o 
 -11  -3   4      118.05      224.14     37.43 o 
 -10  -3   4      296.66      401.18     40.99 o 
  -9  -3   4     6036.30     5376.96    110.28 o 
  -8  -3   4      929.61      980.45     36.53 o 
  -7  -3   4       71.75       94.26     19.28 o 
  -6  -3   4     7537.67     7476.95    126.17 o 
  -5  -3   4      396.57      389.01     22.48 o 
  -4  -3   4      504.25      479.23     21.98 o 
  -3  -3   4      535.98      596.74     24.32 o 
  -2  -3   4     1545.55     1578.81     41.36 o 
  -1  -3   4    16540.99    17103.74    204.19 o 
   0  -3   4     8697.99     9026.46    115.37 o 
   1  -3   4      189.33      236.37     18.39 o 
   2  -3   4     1390.09     1693.93     29.93 o 
   3  -3   4     2431.89     2505.10     44.41 o 
   4  -3   4     3039.35     2651.06     48.76 o 
   5  -3   4     1583.28     1550.39     34.72 o 
   6  -3   4      822.79      884.46     29.27 o 
   7  -3   4       19.64       11.17     14.30 o 
   8  -3   4       67.83       80.13     28.73 o 
   9  -3   4      203.18      210.90     24.57 o 
  10  -3   4      341.33      339.69     29.65 o 
  11  -3   4      812.90     1010.65     54.75 o 
  12  -3   4       97.50      104.98     25.69 o 
  13  -3   4      192.98      165.64     29.77 o 
  14  -3   4      462.89      473.81     53.29 o 
  15  -3   4      846.86      956.95     65.98 o 
  16  -3   4      571.52      539.61     58.29 o 
  17  -3   4      261.81      144.39     92.10 o 
  18  -3   4      200.01      220.10    103.03 o 
 -18  -2   4      540.83      369.96    101.46 o 
 -17  -2   4     1404.45     1582.75    144.78 o 
 -16  -2   4     1841.43     1980.65    107.56 o 
 -15  -2   4     1130.34     1208.87     68.06 o 
 -14  -2   4      572.52      601.93     52.49 o 
 -13  -2   4      773.66      927.60     56.97 o 
 -12  -2   4     2060.05     2136.33     75.14 o 
 -11  -2   4     1943.82     1648.58     64.23 o 
 -10  -2   4      530.66      573.58     34.53 o 
  -9  -2   4     1383.05     1299.87     50.24 o 
  -8  -2   4      339.95      334.14     34.25 o 
  -7  -2   4      236.14      252.27     24.97 o 
  -6  -2   4     1306.01     1008.33     34.13 o 
  -5  -2   4     1424.31     1136.92     51.03 o 
  -4  -2   4      192.90      228.42     19.03 o 
  -3  -2   4     1918.60     2200.57     43.68 o 
  -2  -2   4     8388.50     8597.41    133.69 o 
  -1  -2   4     3501.37     3753.05     50.56 o 
   0  -2   4    47216.89    51820.29    486.61 o 
   1  -2   4    10147.94    10668.32    134.75 o 
   2  -2   4     6508.47     6977.75     90.12 o 
   3  -2   4        5.44       12.43     10.40 o 
   4  -2   4     3419.21     3801.23     55.34 o 
   5  -2   4    14826.31    15124.34    165.50 o 
   6  -2   4     4662.65     4820.25     72.51 o 
   7  -2   4      671.11      881.90     31.37 o 
   8  -2   4      592.84      559.20     28.84 o 
   9  -2   4     5241.70     5230.68     88.05 o 
  10  -2   4     3158.99     3310.01     97.25 o 
  11  -2   4      889.71      836.20     43.15 o 
  12  -2   4      263.10      250.56     31.59 o 
  13  -2   4       16.40       33.22     32.67 o 
  14  -2   4      363.17      414.13     59.31 o 
  15  -2   4     1431.31     1541.53     78.19 o 
  16  -2   4       46.21       84.33     50.12 o 
  17  -2   4       66.69      157.38     56.82 o 
  18  -2   4        1.53       52.29     88.20 o 
 -18  -1   4        2.68       40.51     45.25 o 
 -17  -1   4      170.18      204.04     55.61 o 
 -16  -1   4        3.87      -13.47     39.91 o 
 -15  -1   4        6.39       20.13     56.44 o 
 -14  -1   4      128.13       93.80     38.05 o 
 -13  -1   4     1290.54     1202.88     63.50 o 
 -12  -1   4     1093.49     1007.81     70.87 o 
 -11  -1   4     1131.48     1017.62     44.16 o 
 -10  -1   4     2997.96     3303.07     81.00 o 
  -9  -1   4      606.23      512.25     32.63 o 
  -8  -1   4      154.78      210.62     25.42 o 
  -7  -1   4      687.40      702.47     33.23 o 
  -6  -1   4    14373.40    14124.31    186.11 o 
  -5  -1   4     3099.34     3164.33     53.47 o 
  -4  -1   4     9302.91     9608.65    125.44 o 
  -3  -1   4     1860.79     1921.08     39.27 o 
  -2  -1   4    24820.40    26837.91    293.12 o 
  -1  -1   4       22.21       49.57     10.39 o 
   0  -1   4     1818.47     2261.24     42.47 o 
   1  -1   4     4337.40     5193.51     93.34 o 
   2  -1   4     1642.31     1652.73     28.57 o 
   3  -1   4    17067.76    17835.91    309.46 o 
   4  -1   4     9203.92     9196.14    107.17 o 
   5  -1   4      429.11      419.74     20.27 o 
   6  -1   4      540.99      495.73     26.70 o 
   7  -1   4       88.73      104.69     32.11 o 
   8  -1   4     3470.02     3176.71     63.00 o 
   9  -1   4      498.04      579.31     39.71 o 
  10  -1   4        1.64       22.70     19.43 o 
  11  -1   4     2252.24     2194.48     60.54 o 
  12  -1   4      971.10     1021.01     59.31 o 
  13  -1   4        6.39       22.19     33.41 o 
  14  -1   4      640.40      586.98     77.81 o 
  15  -1   4     1226.77      932.66     83.86 o 
  16  -1   4      267.82      333.46    136.20 o 
  17  -1   4      140.66      140.82     67.12 o 
 -19   0   4      238.93      272.39     88.98 o 
 -18   0   4     1082.07      990.18    143.61 o 
 -17   0   4     1741.97     1803.01    100.30 o 
 -16   0   4      462.12      419.70     60.73 o 
 -15   0   4      287.17      225.65     41.59 o 
 -14   0   4      576.43      544.28     46.74 o 
 -13   0   4      369.31      373.39     41.45 o 
 -12   0   4     1978.98     2077.78     61.44 o 
 -11   0   4     2956.20     2793.46     78.75 o 
 -10   0   4        9.40       -3.09     20.48 o 
  -9   0   4       99.88       79.79     27.10 o 
  -8   0   4       18.54       -2.59     17.21 o 
  -7   0   4      311.93      316.44     25.17 o 
  -6   0   4      981.36      960.75     35.49 o 
  -5   0   4       37.67       39.26     15.00 o 
  -4   0   4     5948.13     6622.15     91.41 o 
  -3   0   4     6197.23     6875.03     80.12 o 
  -2   0   4     3518.05     4177.61     57.40 o 
  -1   0   4       58.08        3.97     14.52 o 
   0   0   4     1562.48     2065.08     31.07 o 
   1   0   4     7478.80     8122.72    111.08 o 
   2   0   4      826.97      916.03     32.57 o 
   3   0   4     2222.59     2190.55     38.87 o 
   4   0   4      847.89      783.62     39.77 o 
   5   0   4     3348.42     3857.78     60.37 o 
   6   0   4     1372.97     1528.14     65.57 o 
   7   0   4      596.82      644.85     35.49 o 
   8   0   4     1692.19     1792.68     47.48 o 
   9   0   4     3830.86     3759.92     82.69 o 
  10   0   4     2825.92     2775.55     65.63 o 
  11   0   4      287.28      271.71     31.00 o 
  12   0   4       24.16       15.74     28.79 o 
  13   0   4      683.29      694.66     58.14 o 
  14   0   4      208.40      193.63     54.95 o 
  15   0   4      429.92      490.64     72.12 o 
  16   0   4      217.00      187.17     59.99 o 
  17   0   4       34.10       66.17     53.41 o 
 -19   1   4       20.69       37.08     46.06 o 
 -18   1   4       42.13       47.69     76.10 o 
 -17   1   4        3.52      -20.95     40.24 o 
 -16   1   4       31.34       86.01     56.20 o 
 -15   1   4      489.58      535.59     59.45 o 
 -14   1   4      576.47      488.17     39.62 o 
 -13   1   4        9.82      -17.39     23.18 o 
 -12   1   4      874.13      912.99     46.47 o 
 -11   1   4     3124.19     2706.36     74.68 o 
 -10   1   4      623.06      732.00     64.78 o 
  -9   1   4      101.72      107.52     22.88 o 
  -8   1   4       61.03       33.77     24.17 o 
  -7   1   4     1401.70     1355.27     42.56 o 
  -6   1   4    10224.90    10148.07    137.37 o 
  -5   1   4      810.94     1027.92     30.01 o 
  -4   1   4     3065.30     3123.82     45.12 o 
  -3   1   4       72.26      149.80     18.99 o 
  -2   1   4     9105.71    10939.07    114.63 o 
  -1   1   4    23180.38    27384.54    619.25 o 
   0   1   4     7113.08     8022.63    112.62 o 
   1   1   4      988.37     1187.89     84.06 o 
   2   1   4      667.24      666.92     38.90 o 
   3   1   4     9027.63     9165.90    105.33 o 
   4   1   4     2675.00     2356.74     41.81 o 
   5   1   4      610.16      664.57     25.15 o 
   6   1   4        2.43      -11.64     12.69 o 
   7   1   4        0.94        0.60     19.49 o 
   8   1   4      516.14      473.03     31.43 o 
   9   1   4      145.21      226.59     25.86 o 
  10   1   4      109.81      196.25     27.18 o 
  11   1   4      438.67      456.09     65.01 o 
  12   1   4       79.59       34.85     38.75 o 
  13   1   4      105.57       57.53     47.34 o 
  14   1   4      354.81      362.89     80.78 o 
  15   1   4      569.27      586.45     75.86 o 
  16   1   4      559.43      377.72     74.43 o 
  17   1   4      108.08       95.81     56.95 o 
 -19   2   4      132.09      191.69     57.01 o 
 -18   2   4      530.52      538.24     68.80 o 
 -17   2   4      934.73     1001.56     77.90 o 
 -16   2   4     1037.54     1159.51     77.79 o 
 -15   2   4     1337.53     1220.16    114.11 o 
 -14   2   4       78.67      137.18     30.45 o 
 -13   2   4      710.67      674.86     41.79 o 
 -12   2   4     4249.93     4098.34     90.46 o 
 -11   2   4     3400.75     3355.20     86.74 o 
 -10   2   4      778.00      747.17     51.82 o 
  -9   2   4      145.20      190.32     24.45 o 
  -8   2   4       13.57       67.55     18.34 o 
  -7   2   4       93.09       73.52     17.74 o 
  -6   2   4      140.66       99.16     15.99 o 
  -5   2   4      603.07      632.45     19.23 o 
  -4   2   4     3044.80     3256.54     60.73 o 
  -3   2   4     2799.04     3083.94     55.18 o 
  -2   2   4     5237.50     5921.40     89.26 o 
  -1   2   4    12042.04    13535.44    155.82 o 
   0   2   4       12.39       36.30     10.02 o 
   1   2   4     3191.08     3280.25     60.95 o 
   2   2   4      191.83      233.60     22.68 o 
   3   2   4     3861.85     3761.53     56.12 o 
   4   2   4     2434.80     2656.23     58.30 o 
   5   2   4      209.10      263.90     22.76 o 
   6   2   4     1699.48     1646.53     41.97 o 
   7   2   4     1353.97     1271.10     39.60 o 
   8   2   4     1486.59     1605.06     47.00 o 
   9   2   4     6141.72     5706.50     97.36 o 
  10   2   4     1497.36     1530.79     79.89 o 
  11   2   4      493.53      425.60     44.83 o 
  12   2   4     1055.80     1080.85     82.01 o 
  13   2   4      542.65      569.03     70.51 o 
  14   2   4      287.28      144.52     53.26 o 
  15   2   4     1369.98     1369.38    165.08 o 
  16   2   4      733.24      803.83     90.93 o 
 -19   3   4      226.50      149.96     52.60 o 
 -18   3   4      148.34      126.91     49.32 o 
 -17   3   4       27.34       41.25     42.76 o 
 -16   3   4      564.93      585.27     52.39 o 
 -15   3   4        5.15      -17.23     32.76 o 
 -14   3   4       62.88       90.76     34.16 o 
 -13   3   4     1171.01     1102.72     47.84 o 
 -12   3   4     2927.39     2817.25     68.55 o 
 -11   3   4      606.84      462.12     33.23 o 
 -10   3   4     2194.81     2081.08     54.44 o 
  -9   3   4      825.05      725.91     41.70 o 
  -8   3   4     3914.89     3881.39     74.66 o 
  -7   3   4     8553.10     8449.11    121.44 o 
  -6   3   4     3870.15     3628.12     54.94 o 
  -5   3   4       18.42       71.01     18.21 o 
  -4   3   4        9.96       15.28      9.00 o 
  -3   3   4      304.36      295.38     19.50 o 
  -2   3   4     1666.80     2038.23     35.90 o 
  -1   3   4    16296.38    17161.84    180.86 o 
   0   3   4     6969.58     7185.30     94.74 o 
   1   3   4       30.66       33.02     14.22 o 
   2   3   4     1015.07     1165.21     27.72 o 
   3   3   4     5292.35     5576.44    109.51 o 
   4   3   4     3466.69     3427.68     58.24 o 
   5   3   4      107.32       94.79     17.85 o 
   6   3   4      580.20      644.67     35.49 o 
   7   3   4      404.34      423.90     29.29 o 
   8   3   4       20.50       21.87     19.18 o 
   9   3   4       61.95      126.15     33.01 o 
  10   3   4      876.87      805.71     53.48 o 
  11   3   4       67.30       42.30     42.53 o 
  12   3   4      186.03      191.55     55.56 o 
  13   3   4      293.57      442.21    111.22 o 
  14   3   4      987.89     1050.48    135.81 o 
  15   3   4      479.70      554.47     80.53 o 
  16   3   4       86.88       65.41     54.10 o 
 -20   4   4      181.15      113.17     66.34 o 
 -19   4   4      487.03      594.79     72.38 o 
 -18   4   4      971.09     1071.63     80.85 o 
 -17   4   4     1103.06     1056.11     67.88 o 
 -16   4   4      417.45      504.86     50.77 o 
 -15   4   4      409.54      418.80     50.51 o 
 -14   4   4      807.58      852.29    103.75 o 
 -13   4   4     1254.62     1186.48     60.68 o 
 -12   4   4     2393.75     2280.85     61.45 o 
 -11   4   4     2130.85     2256.29     58.95 o 
 -10   4   4      455.67      478.09     31.95 o 
  -9   4   4     1656.65     1676.10     78.64 o 
  -8   4   4     1034.93     1017.65     36.98 o 
  -7   4   4     1069.87      917.15     28.97 o 
  -6   4   4      250.10      201.53     16.58 o 
  -5   4   4     1326.21     1689.67     32.15 o 
  -4   4   4     1277.30     1124.07     27.08 o 
  -3   4   4      175.96      284.08     17.35 o 
  -2   4   4      546.99      495.18     20.90 o 
  -1   4   4     5613.98     5972.86     76.55 o 
   0   4   4      437.19      505.65     22.38 o 
   1   4   4     8504.45     8916.60    147.21 o 
   2   4   4     1130.37     1236.64     34.88 o 
   3   4   4    11176.03    11036.42    164.00 o 
   4   4   4     1500.09     1504.98     52.66 o 
   5   4   4      619.08      636.03     38.23 o 
   6   4   4      491.46      523.52     39.99 o 
   7   4   4      934.21     1066.05     40.02 o 
   8   4   4     2898.02     2946.60     84.99 o 
   9   4   4     3149.28     2758.26    113.44 o 
  10   4   4     1720.84     1441.66     89.68 o 
  11   4   4      396.12      394.90     63.52 o 
  12   4   4     1083.59     1037.40     85.97 o 
  13   4   4     1524.46     1545.89    105.90 o 
  14   4   4      738.50      780.87     88.67 o 
  15   4   4      239.26      246.69     66.38 o 
 -20   5   4        0.02        6.24     57.76 o 
 -19   5   4      135.28       22.63     56.98 o 
 -18   5   4      397.23      295.70     58.14 o 
 -17   5   4      160.34      193.21     43.61 o 
 -16   5   4      203.77      138.50     57.30 o 
 -15   5   4       62.97       74.65     34.11 o 
 -14   5   4       95.99       66.62     31.44 o 
 -13   5   4      700.41      668.33     50.48 o 
 -12   5   4     4554.79     4360.07    149.16 o 
 -11   5   4      694.09      727.16     38.06 o 
 -10   5   4      110.82      124.09     35.50 o 
  -9   5   4     2482.53     2243.00     57.23 o 
  -8   5   4     2140.63     1977.04     84.63 o 
  -7   5   4     3032.92     3206.93     71.92 o 
  -6   5   4     9500.80     9656.24    128.91 o 
  -5   5   4     4069.14     3875.38     81.00 o 
  -4   5   4      324.55      351.31     19.67 o 
  -3   5   4      210.38      190.04     17.17 o 
  -2   5   4      823.33      821.19     27.91 o 
  -1   5   4     9814.80     9990.83    117.32 o 
   0   5   4     4053.22     4093.95     62.55 o 
   1   5   4      457.06      499.21     25.17 o 
   2   5   4     2338.01     2589.78    106.68 o 
   3   5   4     4036.25     3862.24    107.35 o 
   4   5   4     2702.27     2733.17     93.79 o 
   5   5   4      124.74      155.88     39.74 o 
   6   5   4     1148.04     1203.48     51.59 o 
   7   5   4     1391.03     1377.51     57.55 o 
   8   5   4      249.33      298.19     62.05 o 
   9   5   4        7.70      -29.75     35.92 o 
  10   5   4        2.80       -2.19     40.59 o 
  11   5   4       10.37       42.61     46.49 o 
  12   5   4      103.39      200.20     81.56 o 
  13   5   4       42.83       58.72     49.23 o 
  14   5   4      361.28      505.36     78.55 o 
 -20   6   4      121.50       83.51     66.34 o 
 -19   6   4      350.55      304.39     80.39 o 
 -18   6   4     1838.56     1876.87    105.91 o 
 -17   6   4     1834.28     1642.21    143.69 o 
 -16   6   4      955.12     1001.57     63.15 o 
 -15   6   4     1152.22     1143.64     74.09 o 
 -14   6   4     3598.13     3438.78    122.55 o 
 -13   6   4     1024.54      967.51     58.76 o 
 -12   6   4     3949.59     3918.41    120.24 o 
 -11   6   4     6742.72     6492.48    104.40 o 
 -10   6   4      693.96      614.44     55.97 o 
  -9   6   4     3043.16     3001.37     68.63 o 
  -8   6   4     6911.66     6995.25    121.33 o 
  -7   6   4     1305.86     1241.89     45.55 o 
  -6   6   4       63.72       96.87     14.63 o 
  -5   6   4     8072.54     8086.90    102.70 o 
  -4   6   4       43.35       62.76     14.89 o 
  -3   6   4        0.11       -3.63     23.24 o 
  -2   6   4     1415.97     1432.00     40.28 o 
  -1   6   4     1859.22     1574.40     46.23 o 
   0   6   4      489.66      476.80     24.70 o 
   1   6   4     2531.58     2491.91     65.00 o 
   2   6   4     1070.75     1078.28     50.69 o 
   3   6   4     3848.99     4013.03     87.50 o 
   4   6   4     1100.64     1189.81     68.54 o 
   5   6   4     1074.20      981.10     88.98 o 
   6   6   4     1191.04     1208.73     74.88 o 
   7   6   4      246.71      253.74     69.46 o 
   8   6   4     1269.21     1300.59     84.65 o 
   9   6   4     1741.49     1878.38    112.78 o 
  10   6   4      859.58      898.01     81.56 o 
  11   6   4      138.77      141.13     82.34 o 
  12   6   4      509.06      432.05    122.54 o 
  13   6   4      523.95      606.63    154.54 o 
  14   6   4      371.89      387.94     78.00 o 
 -20   7   4      121.42      142.83     67.12 o 
 -19   7   4       71.46      130.39     54.59 o 
 -18   7   4      238.13      411.05     69.94 o 
 -17   7   4       32.81       67.02     76.88 o 
 -16   7   4       39.95       62.59     67.00 o 
 -15   7   4       26.19       11.73     32.49 o 
 -14   7   4      191.00      218.60     59.25 o 
 -13   7   4      795.87      730.38     51.43 o 
 -12   7   4     2154.41     2253.69     77.26 o 
 -11   7   4     3205.23     3257.49    110.21 o 
 -10   7   4      395.71      374.56     55.72 o 
  -9   7   4     2162.66     2082.98     82.14 o 
  -8   7   4     5737.37     5352.11    140.86 o 
  -7   7   4     7161.96     7218.98    106.65 o 
  -6   7   4    13565.75    12617.14    185.44 o 
  -5   7   4      291.79      191.27     19.58 o 
  -4   7   4       85.72      141.62     18.90 o 
  -3   7   4     5650.46     5760.36     83.59 o 
  -2   7   4     2320.17     2334.67     49.09 o 
  -1   7   4     1155.13     1134.80     35.60 o 
   0   7   4     9921.96    10343.16    130.38 o 
   1   7   4      533.28      498.39     28.36 o 
   2   7   4        9.02        2.98     17.91 o 
   3   7   4     1141.97     1163.07     40.50 o 
   4   7   4     7271.98     8062.32    118.07 o 
   5   7   4     1025.62     1243.36     82.73 o 
   6   7   4      116.22       36.04     41.37 o 
   7   7   4      998.18      844.75     72.23 o 
   8   7   4      179.61      132.11     49.83 o 
   9   7   4      107.43       77.96     47.41 o 
  10   7   4       78.42       84.90     50.74 o 
  11   7   4      148.91       26.77     58.54 o 
  12   7   4       92.49       54.87     54.56 o 
  13   7   4       23.37       26.35     51.01 o 
 -20   8   4      235.31      329.25     67.71 o 
 -19   8   4     1576.62     1648.54    103.28 o 
 -18   8   4     1855.12     1775.67    104.95 o 
 -17   8   4      551.08      552.76     69.28 o 
 -16   8   4     1069.60      868.45     75.39 o 
 -15   8   4     2686.09     2447.63    184.51 o 
 -14   8   4     1264.68     1116.34     62.54 o 
 -13   8   4     2305.80     2332.54     90.24 o 
 -12   8   4     1769.28     1723.27     79.86 o 
 -11   8   4     3178.50     2899.19    107.03 o 
 -10   8   4     7912.09     7718.56    321.43 o 
  -9   8   4     2053.91     2030.18     63.96 o 
  -8   8   4     1920.10     1899.11     81.72 o 
  -7   8   4     2809.99     2834.00     56.53 o 
  -6   8   4       10.83        0.43     15.67 o 
  -5   8   4      390.36      385.23     24.17 o 
  -4   8   4     3907.55     3820.81     69.06 o 
  -3   8   4      252.82      288.40     26.14 o 
  -2   8   4     1071.77      976.84     35.08 o 
  -1   8   4      166.52      113.36     19.77 o 
   0   8   4      910.16      887.17     35.08 o 
   1   8   4      257.30      243.82     25.13 o 
   2   8   4      182.00      152.62     23.78 o 
   3   8   4     1372.55     1362.65     44.99 o 
   4   8   4       44.69       32.66     20.59 o 
   5   8   4      283.37      292.07     33.15 o 
   6   8   4       10.13      -14.80     31.68 o 
   7   8   4       61.60       91.01     74.54 o 
   8   8   4     1087.51     1329.63     93.23 o 
   9   8   4      733.61      911.57     83.11 o 
  10   8   4       12.38       57.56     50.24 o 
  11   8   4      214.94      261.27     65.25 o 
  12   8   4      473.62      435.46    126.44 o 
 -20   9   4       82.16      198.01     79.22 o 
 -19   9   4       43.14       95.44     50.33 o 
 -18   9   4      302.05      359.14    120.98 o 
 -17   9   4        9.89      -11.00     39.63 o 
 -16   9   4       28.96       57.56     42.65 o 
 -15   9   4       25.87       80.05     40.64 o 
 -14   9   4        5.43       19.37     33.87 o 
 -13   9   4      755.06      661.71     51.45 o 
 -12   9   4     1478.02     1328.87     88.98 o 
 -11   9   4      259.08      265.57     47.04 o 
 -10   9   4        6.50       23.75     28.95 o 
  -9   9   4      441.99      455.71     28.01 o 
  -8   9   4     3643.02     3312.75     64.59 o 
  -7   9   4     1797.04     1608.76     43.96 o 
  -6   9   4      443.24      385.54     31.55 o 
  -5   9   4     2212.11     2160.25     51.33 o 
  -4   9   4     3211.08     3125.84     62.83 o 
  -3   9   4     3121.04     3085.24     63.11 o 
  -2   9   4       14.76       38.08     20.95 o 
  -1   9   4        7.42        9.09     16.66 o 
   0   9   4     2891.42     2861.18     62.51 o 
   1   9   4     1857.13     1883.53     70.58 o 
   2   9   4      178.27      148.68     39.43 o 
   3   9   4       21.28       18.09     19.78 o 
   4   9   4      922.31      952.21     46.82 o 
   5   9   4      835.35      946.70    119.03 o 
   6   9   4      629.66      655.28     69.72 o 
   7   9   4      683.51      638.91     70.12 o 
   8   9   4        0.16      -23.38     45.66 o 
   9   9   4        5.70       -9.00     45.66 o 
  10   9   4      369.32      447.61     74.11 o 
  11   9   4      458.30      372.25     76.87 o 
  12   9   4       55.46       45.72     56.63 o 
 -20  10   4      243.82      390.58     73.58 o 
 -19  10   4      593.20      519.73    121.76 o 
 -18  10   4     1230.72     1188.69     99.90 o 
 -17  10   4     1066.37     1160.49     87.74 o 
 -16  10   4      158.91      255.77     57.29 o 
 -15  10   4     1750.62     1904.99    103.05 o 
 -14  10   4     2471.72     2458.73    111.68 o 
 -13  10   4      305.08      270.63     52.91 o 
 -12  10   4     3039.43     2794.50    113.78 o 
 -11  10   4     4809.10     4521.46    139.60 o 
 -10  10   4     3110.38     3176.01     85.63 o 
  -9  10   4     5795.33     5581.33     92.40 o 
  -8  10   4     1372.93     1460.07     51.71 o 
  -7  10   4      969.16      925.92     36.57 o 
  -6  10   4     3322.78     3176.26     65.80 o 
  -5  10   4    10671.64    10241.96    137.80 o 
  -4  10   4      973.11      989.59     69.40 o 
  -3  10   4      236.94      307.90     28.73 o 
  -2  10   4      622.94      628.82     36.61 o 
  -1  10   4       87.82       55.27     20.99 o 
   0  10   4      289.17      283.91     32.56 o 
   1  10   4     1790.77     1817.66     53.50 o 
   2  10   4       67.06       55.03     50.81 o 
   3  10   4      363.72      407.64     39.97 o 
   4  10   4       39.25       59.40     52.68 o 
   5  10   4       90.02      218.92     53.24 o 
   6  10   4       10.82       54.22     60.88 o 
   7  10   4       50.76      -20.92     43.89 o 
   8  10   4       99.01      142.56     57.02 o 
   9  10   4      240.80      343.37    131.12 o 
  10  10   4      113.21       75.16     54.90 o 
  11  10   4      139.01      256.42     69.18 o 
 -20  11   4       60.22       96.99    106.15 o 
 -19  11   4       56.97      121.41     54.10 o 
 -18  11   4        1.93       -3.51     43.91 o 
 -17  11   4      109.32       89.84     69.07 o 
 -16  11   4      415.49      387.71     64.64 o 
 -15  11   4      286.57      275.41    159.22 o 
 -14  11   4       25.92       -7.05     36.94 o 
 -13  11   4       22.43       22.44     35.57 o 
 -12  11   4        4.35       -1.86     51.51 o 
 -11  11   4      331.32      322.34     51.52 o 
 -10  11   4       48.90       30.28     27.03 o 
  -9  11   4      299.23      289.82     41.34 o 
  -8  11   4     2763.18     2340.98     57.87 o 
  -7  11   4     2234.49     2126.32     54.96 o 
  -6  11   4      645.11      695.79     44.15 o 
  -5  11   4     1606.66     1396.60     69.40 o 
  -4  11   4      364.11      381.55     39.77 o 
  -3  11   4      200.16      267.79     30.67 o 
  -2  11   4       66.09       51.11     21.35 o 
  -1  11   4      912.72      907.07     47.91 o 
   0  11   4     2769.44     2663.86     65.64 o 
   1  11   4      272.07      299.08     35.82 o 
   2  11   4        3.85      -20.35     20.35 o 
   3  11   4       41.86       79.10     25.97 o 
   4  11   4      300.59      379.60    155.32 o 
   5  11   4      663.02      626.63     71.81 o 
   6  11   4      376.92      404.84     70.34 o 
   7  11   4       23.30      -27.49     43.29 o 
   8  11   4        0.17      -36.54     61.27 o 
   9  11   4      111.84       98.98    101.07 o 
  10  11   4      241.05      239.90     68.23 o 
 -19  12   4      750.57      787.74     83.31 o 
 -18  12   4      798.74      812.31     82.26 o 
 -17  12   4      793.27      917.63     83.68 o 
 -16  12   4      122.22       14.60     40.24 o 
 -15  12   4     1224.90     1266.17     90.14 o 
 -14  12   4      609.92      778.50     74.20 o 
 -13  12   4      795.41      648.40     66.65 o 
 -12  12   4     1932.37     1700.16     93.68 o 
 -11  12   4     1384.23     1417.65     84.73 o 
 -10  12   4     2399.73     2230.33     99.27 o 
  -9  12   4     3237.81     3065.59     69.38 o 
  -8  12   4       48.23       74.55     29.85 o 
  -7  12   4      862.29      772.05     37.02 o 
  -6  12   4      767.44      831.00     38.57 o 
  -5  12   4     1123.93     1194.84     45.08 o 
  -4  12   4      888.16      862.20     40.37 o 
  -3  12   4       36.07       19.13     25.01 o 
  -2  12   4       76.25       66.06     23.66 o 
  -1  12   4      348.54      343.13     38.50 o 
   0  12   4      290.49      355.83     32.70 o 
   1  12   4     1465.54     1381.71     57.05 o 
   2  12   4       75.33      109.70     39.64 o 
   3  12   4      411.02      446.99     60.19 o 
   4  12   4       46.36      -36.53     38.52 o 
   5  12   4      138.52      153.82     56.98 o 
   6  12   4       71.21      100.97     53.32 o 
   7  12   4      302.40      420.47     93.27 o 
   8  12   4        0.57       -0.29     49.31 o 
   9  12   4       10.02        3.48     72.20 o 
 -19  13   4       61.38      151.34     55.71 o 
 -18  13   4      260.30      198.86     74.15 o 
 -17  13   4      286.97      315.34     80.39 o 
 -16  13   4       18.35       17.16     39.78 o 
 -15  13   4        2.77      -46.29     51.90 o 
 -14  13   4      123.55       76.96     82.34 o 
 -13  13   4        6.70        5.55     45.27 o 
 -12  13   4       54.57      -34.13     34.13 o 
 -11  13   4     1013.77      992.96     97.56 o 
 -10  13   4      102.19      104.53    101.46 o 
  -9  13   4      399.09      332.10     48.48 o 
  -8  13   4       86.32       57.83     23.21 o 
  -7  13   4       39.85       49.02     22.18 o 
  -6  13   4      654.59      603.68     36.87 o 
  -5  13   4      308.80      286.44     47.09 o 
  -4  13   4      169.28      207.02     28.92 o 
  -3  13   4      251.68      290.21     32.00 o 
  -2  13   4       38.25       40.58     22.97 o 
  -1  13   4       10.91        5.10     21.54 o 
   0  13   4      778.56      926.47     77.09 o 
   1  13   4      716.20      751.34     56.18 o 
   2  13   4        2.17        9.96     72.20 o 
   3  13   4       54.63       88.04     46.43 o 
   4  13   4       10.88       -9.00     42.01 o 
   5  13   4      273.31      201.16     61.12 o 
   6  13   4      207.94      233.48     75.71 o 
   7  13   4       32.85       54.30     86.64 o 
   8  13   4       44.28       32.58     51.31 o 
 -19  14   4      179.92      188.93     62.15 o 
 -18  14   4       94.26      150.21     57.02 o 
 -17  14   4      952.51      991.31     87.82 o 
 -16  14   4     1429.65     1536.42    102.94 o 
 -15  14   4       88.00      220.28     57.87 o 
 -14  14   4     1152.88     1265.76    115.51 o 
 -13  14   4      110.12       46.89     44.18 o 
 -12  14   4       53.41       81.56     43.04 o 
 -11  14   4     1598.49     1615.28     99.90 o 
 -10  14   4     1350.49     1192.23     81.83 o 
  -9  14   4      486.82      475.79     59.04 o 
  -8  14   4      181.67      189.53     45.84 o 
  -7  14   4       14.77      -20.10     24.99 o 
  -6  14   4     1512.03     1387.48     51.96 o 
  -5  14   4     1347.72     1525.55     54.58 o 
  -4  14   4        8.64        6.02     24.04 o 
  -3  14   4      125.17      114.10     26.83 o 
  -2  14   4      158.27      165.05     40.33 o 
  -1  14   4        1.30       -0.55     24.63 o 
   0  14   4      141.97      192.88     37.14 o 
   1  14   4      378.50      308.39     55.22 o 
   2  14   4        9.77       54.17     44.81 o 
   3  14   4       26.03      -15.91     40.69 o 
   4  14   4        9.61       30.55     47.23 o 
   5  14   4      262.37      283.16     66.77 o 
   6  14   4       52.02       21.23     50.62 o 
   7  14   4        3.98       -6.40     52.11 o 
 -18  15   4      131.93      185.59     61.62 o 
 -17  15   4      372.23      513.03    135.81 o 
 -16  15   4      159.52      150.07     55.25 o 
 -15  15   4        7.95       86.19     48.39 o 
 -14  15   4        8.08       26.18    115.51 o 
 -13  15   4       71.24       63.77     42.05 o 
 -12  15   4       34.96       71.81     58.15 o 
 -11  15   4        6.01      -16.01     35.41 o 
 -10  15   4        0.47       -6.83     63.61 o 
  -9  15   4      356.38      429.98    114.34 o 
  -8  15   4      226.12      171.07     36.23 o 
  -7  15   4       26.41       -8.74     26.09 o 
  -6  15   4     2330.59     2409.13     83.88 o 
  -5  15   4      379.60      501.26     44.89 o 
  -4  15   4        5.25       43.64     54.98 o 
  -3  15   4      277.60      286.51     34.44 o 
  -2  15   4      117.22       62.63     29.44 o 
  -1  15   4       66.53       11.77     26.08 o 
   0  15   4      768.25      833.03     53.26 o 
   1  15   4      327.33      418.14     85.07 o 
   2  15   4       13.58       -2.68     40.49 o 
   3  15   4       19.41       67.90     58.93 o 
   4  15   4      365.70      437.78     72.31 o 
   5  15   4      557.39      684.87    105.37 o 
   6  15   4       33.32       94.93     55.96 o 
 -18  16   4      593.39      672.89     83.61 o 
 -17  16   4      529.36      552.35     78.15 o 
 -16  16   4      502.24      574.54     76.71 o 
 -15  16   4       45.74      162.97     62.83 o 
 -14  16   4      321.29      268.05     62.62 o 
 -13  16   4      286.94      260.97     61.22 o 
 -12  16   4      481.47      522.47     73.37 o 
 -11  16   4      800.51      754.16    167.81 o 
 -10  16   4      852.39      657.36    126.83 o 
  -9  16   4      303.29      214.20     92.88 o 
  -8  16   4        2.12       33.53     45.27 o 
  -7  16   4      482.75      561.34     50.18 o 
  -6  16   4      220.79      112.29     36.66 o 
  -5  16   4        2.98       10.22     35.52 o 
  -4  16   4        5.57       34.12     33.46 o 
  -3  16   4       25.16       24.30     27.88 o 
  -2  16   4       41.36       75.37     32.41 o 
  -1  16   4        1.38      -21.49     21.49 o 
   0  16   4       97.88       64.54     46.34 o 
   1  16   4        8.24      -11.05     39.56 o 
   2  16   4        0.33       41.04     48.18 o 
   3  16   4       22.93      -41.89     41.89 o 
   4  16   4        2.29       22.93     50.25 o 
 -17  17   4        7.02       58.89     49.35 o 
 -16  17   4        4.06      -10.14     41.73 o 
 -15  17   4       11.62      -27.44     43.14 o 
 -14  17   4      133.86      196.80     64.78 o 
 -13  17   4      383.11      362.32     61.47 o 
 -12  17   4        6.99      -39.99     44.10 o 
 -11  17   4      138.78      145.43     52.69 o 
 -10  17   4      360.07      430.65    128.78 o 
  -9  17   4       55.68       74.90     42.44 o 
  -8  17   4        7.16       39.28     73.76 o 
  -7  17   4       10.51       19.63     31.06 o 
  -6  17   4     1141.53     1098.74     65.61 o 
  -5  17   4      599.27      539.99     55.22 o 
  -4  17   4        6.67      -17.60     47.61 o 
  -3  17   4        0.75       25.64     48.39 o 
  -2  17   4      436.55      461.62     46.87 o 
  -1  17   4       36.00       27.14     71.03 o 
   0  17   4      197.51      193.15     57.43 o 
   1  17   4      149.66      186.27     58.00 o 
   2  17   4        0.48      -31.00     76.10 o 
   3  17   4       16.10       12.68     48.56 o 
 -16  18   4      639.81      674.87    160.00 o 
 -15  18   4      167.20      172.21     58.42 o 
 -14  18   4      258.85      450.66     71.29 o 
 -13  18   4       78.45       90.96     53.47 o 
 -12  18   4      332.57      274.12     63.75 o 
 -11  18   4     1538.30     1604.95    102.83 o 
 -10  18   4      103.46      139.40     50.79 o 
  -9  18   4        1.00       27.24     39.67 o 
  -8  18   4       80.05       98.26     43.04 o 
  -7  18   4        0.92       24.78     41.76 o 
  -6  18   4      288.53      272.14     49.18 o 
  -5  18   4      154.58      135.64     42.90 o 
  -4  18   4       26.16       69.49     69.46 o 
  -3  18   4      108.00       75.33     75.71 o 
  -2  18   4      150.56      280.98     95.22 o 
  -1  18   4        7.05        0.00     72.59 o 
   0  18   4        1.92      -19.16     55.42 o 
   1  18   4        0.29        8.15     47.65 o 
 -15  19   4       48.94      146.90    144.00 o 
 -14  19   4       68.21       88.72     51.60 o 
 -13  19   4      156.71      225.47     99.90 o 
 -12  19   4        6.82      -27.15     41.76 o 
 -11  19   4       58.34      109.25     50.34 o 
 -10  19   4      192.07      170.36     58.15 o 
  -9  19   4       38.96       49.74     87.42 o 
  -8  19   4       72.85       67.32    126.83 o 
  -7  19   4      241.75      172.49     62.44 o 
  -6  19   4      329.77      281.76     68.68 o 
  -5  19   4      103.65       88.59     42.15 o 
  -4  19   4       21.15       59.87     40.89 o 
  -3  19   4        6.30      -27.32     68.68 o 
  -2  19   4       29.33      -61.66     61.66 o 
  -1  19   4      667.49      472.98    116.29 o 
 -13  20   4      218.96      184.90     59.60 o 
 -12  20   4      702.85      718.36    124.49 o 
 -11  20   4      471.31      621.31     76.10 o 
 -10  20   4       72.21       97.02     50.75 o 
  -9  20   4      370.09      528.00    123.71 o 
  -8  20   4      767.86      862.45     95.22 o 
  -7  20   4      380.56      286.44     75.71 o 
  -6  20   4      186.12      127.22     57.76 o 
  -5  20   4      120.48       52.29     53.07 o 
  -4  20   4       94.09       22.63     72.59 o 
   5 -22   5       38.69       -6.32     37.53 o 
   6 -22   5       20.19       23.37     40.89 o 
   7 -22   5       29.11       32.32     42.35 o 
   8 -22   5      208.22      133.66     72.20 o 
   9 -22   5      118.57      110.60     75.32 o 
   1 -21   5       88.17      133.48     50.17 o 
   2 -21   5       13.76      -17.23     38.03 o 
   3 -21   5      201.78      174.09     86.64 o 
   4 -21   5      490.79      632.10     79.22 o 
   5 -21   5       44.23       22.21     37.65 o 
   6 -21   5        0.99        8.80     51.12 o 
   7 -21   5       73.58       65.95     41.43 o 
   8 -21   5       46.62       24.28     58.54 o 
   9 -21   5      232.14      251.22     51.95 o 
  10 -21   5      681.49      787.37     63.73 o 
  11 -21   5        7.19       91.02     37.95 o 
  12 -21   5      334.14      326.77     64.02 o 
  -1 -20   5      270.07      354.77     83.90 o 
   0 -20   5      116.27      125.49     48.77 o 
   1 -20   5       20.78      -17.15     44.49 o 
   2 -20   5       51.45       26.03     39.68 o 
   3 -20   5       47.45      -12.82     34.49 o 
   4 -20   5       24.43        4.73     38.52 o 
   5 -20   5        1.73      -20.93     35.99 o 
   6 -20   5       12.89        0.88     34.22 o 
   7 -20   5       71.47      101.59     42.67 o 
   8 -20   5        0.43      -14.26     33.63 o 
   9 -20   5       13.64        6.26     29.56 o 
  10 -20   5       21.89       33.33     41.81 o 
  11 -20   5       65.71       90.65     63.07 o 
  12 -20   5      114.01      167.48     52.24 o 
  13 -20   5       40.60       33.53     46.83 o 
  14 -20   5      234.04      284.06     62.28 o 
  -3 -19   5        1.04        6.70     40.42 o 
  -2 -19   5      294.56      260.87     62.83 o 
  -1 -19   5      208.55      177.10     51.98 o 
   0 -19   5        9.43       -1.99     47.22 o 
   1 -19   5        2.41        6.73     37.53 o 
   2 -19   5       97.75      173.39     49.49 o 
   3 -19   5      224.00      258.80     60.49 o 
   4 -19   5      568.43      646.21     66.00 o 
   5 -19   5      199.04      257.20     51.23 o 
   6 -19   5        2.47       -3.46     43.71 o 
   7 -19   5       59.92        4.41     32.63 o 
   8 -19   5      190.12      249.98     43.49 o 
   9 -19   5      400.80      473.24     61.87 o 
  10 -19   5       89.69       54.28     40.74 o 
  11 -19   5        0.08       42.91     32.13 o 
  12 -19   5      119.53      132.40     48.40 o 
  13 -19   5       74.17       30.25     42.34 o 
  14 -19   5       33.80       83.97     46.14 o 
  15 -19   5       57.33       -8.26     41.28 o 
  -5 -18   5       70.30       -3.74     51.12 o 
  -4 -18   5       18.17       -3.06     38.69 o 
  -3 -18   5       48.74       25.23     41.01 o 
  -2 -18   5       32.43       16.50     38.83 o 
  -1 -18   5       10.59        4.00     36.14 o 
   0 -18   5       11.33      -35.55     51.12 o 
   1 -18   5       21.45       35.25     38.11 o 
   2 -18   5       48.20       -1.82     34.93 o 
   3 -18   5       12.02      -10.36     31.13 o 
   4 -18   5       33.31       30.77     37.46 o 
   5 -18   5      160.87      182.74     45.19 o 
   6 -18   5       50.64       41.88     35.02 o 
   7 -18   5      116.36       88.48     32.64 o 
   8 -18   5      107.98       80.17     32.13 o 
   9 -18   5      458.64      436.69     72.21 o 
  10 -18   5       52.67       63.48     84.13 o 
  11 -18   5        1.54       50.41     32.62 o 
  12 -18   5      332.08      297.82     60.26 o 
  13 -18   5      520.92      388.83     63.65 o 
  14 -18   5      834.85      761.52     77.21 o 
  15 -18   5      241.88      274.63     61.31 o 
  16 -18   5       55.16       86.25     52.20 o 
  -6 -17   5       53.14        0.97     31.42 o 
  -5 -17   5       11.22        2.33     34.95 o 
  -4 -17   5       17.81       48.93     33.67 o 
  -3 -17   5       26.96      -19.37     49.17 o 
  -2 -17   5      125.08       94.95     41.97 o 
  -1 -17   5      174.19       89.37     41.54 o 
   0 -17   5       60.92       58.98     40.13 o 
   1 -17   5      247.18      288.55     53.51 o 
   2 -17   5       27.45      -28.55     30.84 o 
   3 -17   5      709.23      717.76     65.05 o 
   4 -17   5      538.12      619.06     59.75 o 
   5 -17   5        8.47      -20.00     30.10 o 
   6 -17   5       94.15      122.05     44.59 o 
   7 -17   5       13.84       33.47     29.82 o 
   8 -17   5      197.92      197.48     38.73 o 
   9 -17   5     1305.95     1290.16    126.39 o 
  10 -17   5      120.01       81.65     35.07 o 
  11 -17   5        3.57       40.13     29.17 o 
  12 -17   5       15.79      -14.59     54.24 o 
  13 -17   5       38.77       89.05     42.84 o 
  14 -17   5        6.71       62.67     76.10 o 
  15 -17   5       32.99       41.47     65.56 o 
  16 -17   5       20.77       40.28     86.25 o 
  17 -17   5      356.53      416.49     90.54 o 
  -8 -16   5      264.51      244.07     47.45 o 
  -7 -16   5      169.20       91.28     46.00 o 
  -6 -16   5       54.98       82.94     36.82 o 
  -5 -16   5      350.52      333.79     48.47 o 
  -4 -16   5       93.09      119.30     36.46 o 
  -3 -16   5       38.57       85.32     33.47 o 
  -2 -16   5      513.25      580.14     52.30 o 
  -1 -16   5      221.12      125.35     44.30 o 
   0 -16   5        1.47       33.62     36.28 o 
   1 -16   5       37.25       71.55     43.32 o 
   2 -16   5        7.17       27.23     35.37 o 
   3 -16   5       13.24       19.85     30.59 o 
   4 -16   5       15.17       33.80     27.57 o 
   5 -16   5      415.78      329.73     44.60 o 
   6 -16   5       48.07       31.58     27.22 o 
   7 -16   5        0.21      -20.44     20.44 o 
   8 -16   5     1154.22      979.87     69.07 o 
   9 -16   5     1294.94     1256.21     64.75 o 
  10 -16   5      531.20      526.90     49.13 o 
  11 -16   5        4.80       12.19     38.14 o 
  12 -16   5      507.27      511.67    102.64 o 
  13 -16   5     1598.31     1472.57     92.35 o 
  14 -16   5      745.87      705.08     72.28 o 
  15 -16   5      123.51      158.60     49.56 o 
  16 -16   5      886.67      870.71     81.11 o 
  17 -16   5      317.93      331.69     99.51 o 
  -9 -15   5       62.03       77.23     54.75 o 
  -8 -15   5        0.32       61.13     36.62 o 
  -7 -15   5      164.67      176.06     41.53 o 
  -6 -15   5      317.02      420.16     84.13 o 
  -5 -15   5        6.57       31.17     30.72 o 
  -4 -15   5        7.32       -2.71     27.43 o 
  -3 -15   5      215.35      164.83     37.10 o 
  -2 -15   5     1458.18     1382.75    106.08 o 
  -1 -15   5     1092.11     1006.05     56.11 o 
   0 -15   5       20.49       22.35     35.35 o 
   1 -15   5        2.02      -21.95     28.11 o 
   2 -15   5      279.61      272.02     44.08 o 
   3 -15   5     1005.06     1051.55     56.62 o 
   4 -15   5     1150.84     1229.30     60.28 o 
   5 -15   5       55.61      101.95     29.57 o 
   6 -15   5       17.58       19.83     23.94 o 
   7 -15   5       91.62       60.36     28.45 o 
   8 -15   5      377.28      464.22     61.22 o 
   9 -15   5      640.68      635.90     49.35 o 
  10 -15   5      180.71      203.76     36.68 o 
  11 -15   5        6.51        3.92     30.97 o 
  12 -15   5        0.73      -28.61     34.73 o 
  13 -15   5        9.57       -4.31     35.04 o 
  14 -15   5       36.47       91.35     39.11 o 
  15 -15   5       84.62        9.04     32.38 o 
  16 -15   5       41.95       39.44     44.38 o 
  17 -15   5       10.67      -31.22     35.81 o 
  18 -15   5        6.47       24.72     52.68 o 
 -10 -14   5       75.62      197.90     63.75 o 
  -9 -14   5      294.60      331.54     69.30 o 
  -8 -14   5      180.46      102.23     54.01 o 
  -7 -14   5      274.88      271.97     61.08 o 
  -6 -14   5      269.15      274.28     62.49 o 
  -5 -14   5       14.01       50.69     45.80 o 
  -4 -14   5       89.83       33.23     83.51 o 
  -3 -14   5      696.43      744.78     51.51 o 
  -2 -14   5        1.17       21.51     26.02 o 
  -1 -14   5        2.86        1.13     25.44 o 
   0 -14   5       42.89       53.43     26.02 o 
   1 -14   5       10.43       12.27     22.25 o 
   2 -14   5      169.84      181.34     35.01 o 
   3 -14   5      897.93      939.45     53.15 o 
   4 -14   5      135.21       86.79     28.64 o 
   5 -14   5       72.51       76.69     28.75 o 
   6 -14   5      106.09      150.97     42.05 o 
   7 -14   5       38.82       83.59     28.32 o 
   8 -14   5     1565.99     1534.99     76.84 o 
   9 -14   5     3748.96     3267.80     94.86 o 
  10 -14   5       14.55       20.81     50.84 o 
  11 -14   5        4.84       16.70     32.28 o 
  12 -14   5     1014.84     1017.18     75.76 o 
  13 -14   5     1640.51     1413.61    117.86 o 
  14 -14   5     2019.54     2229.58    152.58 o 
  15 -14   5     1094.72     1364.17    155.85 o 
  16 -14   5       77.86       82.63     44.58 o 
  17 -14   5      347.00      375.12     68.05 o 
  18 -14   5      569.39      567.42     73.75 o 
 -11 -13   5        0.27      149.88     59.97 o 
 -10 -13   5       44.68       23.61     47.97 o 
  -9 -13   5      421.64      409.40     68.20 o 
  -8 -13   5      361.70      332.93     67.47 o 
  -7 -13   5        7.29       43.81     45.78 o 
  -6 -13   5     1053.34     1086.47    142.05 o 
  -5 -13   5      785.85      790.67     78.05 o 
  -4 -13   5        2.03       68.85     41.89 o 
  -3 -13   5      934.27      957.51     85.86 o 
  -2 -13   5     1514.05     1559.93     64.20 o 
  -1 -13   5       31.37        3.83     36.22 o 
   0 -13   5      221.81      192.26     31.48 o 
   1 -13   5      715.38      776.33     85.96 o 
   2 -13   5        6.25        2.30     22.29 o 
   3 -13   5      736.24      714.06     45.00 o 
   4 -13   5     1864.37     1961.83     69.23 o 
   5 -13   5      740.45      593.03     44.56 o 
   6 -13   5        3.56       16.15     24.18 o 
   7 -13   5     1308.75     1242.96     56.50 o 
   8 -13   5      533.21      539.77     42.76 o 
   9 -13   5     2450.84     2268.58    112.30 o 
  10 -13   5     2068.55     2272.02     98.39 o 
  11 -13   5      604.39      496.91     56.83 o 
  12 -13   5      525.98      663.76     62.35 o 
  13 -13   5      170.59      259.21     43.54 o 
  14 -13   5      186.98      302.30     47.18 o 
  15 -13   5        0.44      -14.54     31.84 o 
  16 -13   5       40.20       42.75     36.96 o 
  17 -13   5      111.30      186.84     55.19 o 
  18 -13   5      248.68      202.96     68.68 o 
 -12 -12   5      299.27      233.01     63.44 o 
 -11 -12   5      187.34       82.41     54.89 o 
 -10 -12   5      238.30      201.23     60.52 o 
  -9 -12   5      215.76      300.11     66.36 o 
  -8 -12   5      708.69      912.42     92.88 o 
  -7 -12   5      789.80      658.28     88.98 o 
  -6 -12   5       75.75      101.78     47.18 o 
  -5 -12   5      524.39      575.40     70.64 o 
  -4 -12   5     1121.70      949.61     71.80 o 
  -3 -12   5      267.47      246.15     95.22 o 
  -2 -12   5        3.05       36.26     35.00 o 
  -1 -12   5        9.36       -8.13     22.56 o 
   0 -12   5     2378.95     2054.65     67.37 o 
   1 -12   5     1377.85     1334.54     44.64 o 
   2 -12   5       53.84       23.17     18.60 o 
   3 -12   5       53.53       72.85     44.58 o 
   4 -12   5      480.92      485.08     38.15 o 
   5 -12   5      181.60      257.56     33.71 o 
   6 -12   5      417.00      497.75     39.63 o 
   7 -12   5        0.48      -13.30     19.50 o 
   8 -12   5      186.12      147.25     30.44 o 
   9 -12   5     1781.82     1542.91    108.51 o 
  10 -12   5        0.55       43.75     31.58 o 
  11 -12   5       18.18        6.10     29.52 o 
  12 -12   5     2002.24     1978.31    139.32 o 
  13 -12   5     3421.92     3363.85    103.13 o 
  14 -12   5     2787.27     2906.18    130.71 o 
  15 -12   5     1744.58     1628.08     78.38 o 
  16 -12   5      381.35      298.72     71.33 o 
  17 -12   5     1581.02     1701.53    102.16 o 
  18 -12   5      941.58     1194.16    167.81 o 
 -13 -11   5       30.00       24.98     54.64 o 
 -12 -11   5        5.46       -9.73     49.39 o 
 -11 -11   5        7.38      -13.28     75.32 o 
 -10 -11   5      101.21      147.22     55.34 o 
  -9 -11   5      191.90      221.33     60.64 o 
  -8 -11   5      169.26      128.84     51.66 o 
  -7 -11   5      685.64      836.98     74.77 o 
  -6 -11   5      398.36      385.19     59.00 o 
  -5 -11   5       31.94       85.49     43.26 o 
  -4 -11   5       34.96      -11.64     35.44 o 
  -3 -11   5     1001.66     1011.17     68.11 o 
  -2 -11   5     1236.44     1229.19     70.07 o 
  -1 -11   5     2417.23     2469.57     99.51 o 
   0 -11   5     1203.30     1089.12     40.81 o 
   1 -11   5      866.77      878.25     36.63 o 
   2 -11   5      421.37      423.47     27.16 o 
   3 -11   5     1198.55     1143.39     39.20 o 
   4 -11   5     3859.60     3837.13    107.57 o 
   5 -11   5     3264.84     3299.51     84.11 o 
   6 -11   5      802.83      636.26     41.80 o 
   7 -11   5     3357.90     3219.91     84.36 o 
   8 -11   5      900.45      847.49     46.32 o 
   9 -11   5     2170.12     2089.86    107.71 o 
  10 -11   5     2716.70     2707.83    101.12 o 
  11 -11   5     1129.23     1124.32     69.50 o 
  12 -11   5      293.30      288.53     49.73 o 
  13 -11   5      603.53      651.33     52.41 o 
  14 -11   5       80.88       75.60     35.04 o 
  15 -11   5      140.63      169.78     39.98 o 
  16 -11   5      682.83      770.24     63.44 o 
  17 -11   5       20.28       47.41     41.82 o 
  18 -11   5      247.46      416.79    130.34 o 
 -13 -10   5      731.82      757.22     68.08 o 
 -12 -10   5      534.23      603.01     83.26 o 
 -11 -10   5      476.98      435.48     54.37 o 
 -10 -10   5      371.07      315.84     49.99 o 
  -9 -10   5     1145.61     1098.70     66.21 o 
  -8 -10   5     2262.34     2360.50     87.27 o 
  -7 -10   5     1657.20     1484.24     69.34 o 
  -6 -10   5      181.05      160.10     36.34 o 
  -5 -10   5     1605.68     1557.02    137.37 o 
  -4 -10   5     2548.32     2132.18    130.73 o 
  -3 -10   5      117.08       49.90     35.99 o 
  -2 -10   5       16.54       21.86     33.22 o 
  -1 -10   5     4853.10     4794.52     94.87 o 
   0 -10   5     3189.84     2915.44     80.27 o 
   1 -10   5     2231.75     1902.59     48.10 o 
   2 -10   5        2.31        1.39     14.98 o 
   3 -10   5      536.55      497.83     22.88 o 
   4 -10   5      450.55      430.87     52.99 o 
   5 -10   5     4380.98     3980.89    123.15 o 
   6 -10   5       16.46      -15.19     38.17 o 
   7 -10   5      292.47      248.61     32.09 o 
   8 -10   5       12.37      -20.04     20.04 o 
   9 -10   5      596.50      566.82     56.98 o 
  10 -10   5      828.90      769.39     72.20 o 
  11 -10   5      151.20      157.35     80.78 o 
  12 -10   5      705.72      608.58     47.10 o 
  13 -10   5     3403.59     3351.72     99.68 o 
  14 -10   5     1802.19     1708.72     74.51 o 
  15 -10   5      501.59      463.50     65.10 o 
  16 -10   5      519.24      517.96     80.28 o 
  17 -10   5      541.57      637.41     85.97 o 
  18 -10   5      375.55      413.66    129.56 o 
 -14  -9   5        0.06      -13.43     51.55 o 
 -13  -9   5       37.18        4.70     38.44 o 
 -12  -9   5        3.80      -21.65     36.70 o 
 -11  -9   5      290.81      311.04     50.42 o 
 -10  -9   5       40.87       26.81     41.09 o 
  -9  -9   5      217.47      251.84     44.52 o 
  -8  -9   5        6.70       22.35     32.34 o 
  -7  -9   5       10.04      -28.02     28.02 o 
  -6  -9   5       31.46       80.18     39.05 o 
  -5  -9   5      262.54      260.02     40.45 o 
  -4  -9   5     2569.82     2634.33    135.73 o 
  -3  -9   5     4673.64     4390.39    229.47 o 
  -2  -9   5      300.08      297.55     27.27 o 
  -1  -9   5     1536.39     1592.14     78.57 o 
   0  -9   5     2991.53     2939.94     69.45 o 
   1  -9   5       66.61       64.27     17.84 o 
   2  -9   5     3038.21     3076.75     69.51 o 
   3  -9   5     4381.80     4163.67     87.00 o 
   4  -9   5     1581.01     1493.78     67.35 o 
   5  -9   5      893.16      793.77     40.56 o 
   6  -9   5     1671.22     1525.01     76.88 o 
   7  -9   5     2127.27     1975.19     60.43 o 
   8  -9   5       11.63      -17.45     23.11 o 
   9  -9   5      228.32      214.32     39.02 o 
  10  -9   5     3813.02     3308.08    138.54 o 
  11  -9   5     2208.54     2080.14    138.13 o 
  12  -9   5      747.63      832.01     86.65 o 
  13  -9   5      149.69      218.89     39.39 o 
  14  -9   5       87.33       87.44     33.57 o 
  15  -9   5      959.45     1106.99     64.85 o 
  16  -9   5      700.22      748.98     70.20 o 
  17  -9   5       24.18       94.14     78.05 o 
  18  -9   5      213.82      224.00    106.93 o 
  19  -9   5       24.58       38.24     94.44 o 
 -15  -8   5      378.99      406.33     76.11 o 
 -14  -8   5     1423.08     1455.70    124.74 o 
 -13  -8   5      981.67      970.20     76.54 o 
 -12  -8   5      468.61      478.43     63.29 o 
 -11  -8   5     1255.33     1126.14     84.60 o 
 -10  -8   5     1346.24     1225.52    204.42 o 
  -9  -8   5     1266.00     1201.70    121.17 o 
  -8  -8   5     4284.95     4172.48    108.74 o 
  -7  -8   5     2172.45     2229.06     77.14 o 
  -6  -8   5       44.61       41.19     27.40 o 
  -5  -8   5     8586.17     7766.17    141.79 o 
  -4  -8   5     8698.36     8314.67    144.51 o 
  -3  -8   5     2187.77     2050.94     64.14 o 
  -2  -8   5     2837.97     2479.98    238.44 o 
  -1  -8   5      769.28      679.05     34.69 o 
   0  -8   5     1807.19     1548.11     62.09 o 
   1  -8   5     3009.67     2396.09     57.95 o 
   2  -8   5      785.97      773.19     27.19 o 
   3  -8   5      338.98      307.12     28.26 o 
   4  -8   5     2792.72     2638.79     64.62 o 
   5  -8   5     3524.60     3188.17     73.24 o 
   6  -8   5     1849.04     1800.83     54.59 o 
   7  -8   5        0.33      -17.93     21.14 o 
   8  -8   5        0.22       12.70     24.17 o 
   9  -8   5       69.92       49.50     27.61 o 
  10  -8   5       21.09       31.11     24.85 o 
  11  -8   5      489.49      613.00     46.80 o 
  12  -8   5      257.59      309.63     41.63 o 
  13  -8   5      964.81      934.29     60.53 o 
  14  -8   5      324.45      341.75     46.75 o 
  15  -8   5      251.95      321.54     45.19 o 
  16  -8   5     1097.94     1158.67     97.33 o 
  17  -8   5     1408.60     1351.49    108.24 o 
  18  -8   5      196.91      374.64    121.76 o 
 -15  -7   5      343.40      296.62     57.01 o 
 -14  -7   5       15.95       79.00     41.50 o 
 -13  -7   5        0.21       31.36     38.23 o 
 -12  -7   5      447.55      428.24     54.96 o 
 -11  -7   5      243.94      294.42     46.04 o 
 -10  -7   5       58.07       16.10     46.98 o 
  -9  -7   5      167.52      136.34     35.84 o 
  -8  -7   5      396.11      358.35     44.50 o 
  -7  -7   5        0.16        7.86     25.89 o 
  -6  -7   5      567.28      541.42     43.59 o 
  -5  -7   5       51.00       38.01     35.56 o 
  -4  -7   5      542.07      595.71     52.11 o 
  -3  -7   5       81.32       38.43     22.61 o 
  -2  -7   5     2094.23     2141.00     45.00 o 
  -1  -7   5      240.31      224.40     24.97 o 
   0  -7   5    10443.12    10576.13    151.57 o 
   1  -7   5     3926.51     4294.81     78.22 o 
   2  -7   5        9.03       21.68     11.93 o 
   3  -7   5     1507.71     1454.87     45.56 o 
   4  -7   5     1787.39     1646.12     48.06 o 
   5  -7   5     4312.16     4107.02     82.03 o 
   6  -7   5     1053.74      955.75    154.15 o 
   7  -7   5      776.98      685.88     26.00 o 
   8  -7   5      433.85      418.12     25.02 o 
   9  -7   5     5995.70     5621.32     89.17 o 
  10  -7   5     1955.78     1851.94     49.89 o 
  11  -7   5     1394.01     1397.51     59.09 o 
  12  -7   5      495.56      382.16     39.61 o 
  13  -7   5       66.47       61.05     29.21 o 
  14  -7   5      113.95       88.82     36.02 o 
  15  -7   5      991.51      965.27    146.57 o 
  16  -7   5      235.11      276.86     71.34 o 
  17  -7   5        6.34       40.98     56.29 o 
  18  -7   5       14.95       48.32     58.43 o 
 -16  -6   5        9.96       33.56     80.39 o 
 -15  -6   5      466.92      419.90     58.03 o 
 -14  -6   5     1277.03     1241.92     74.16 o 
 -13  -6   5      242.57      183.60     45.57 o 
 -12  -6   5     3581.52     3717.38    110.98 o 
 -11  -6   5     2244.15     2138.95     82.13 o 
 -10  -6   5      242.91      178.36     42.59 o 
  -9  -6   5     3358.45     3342.31    103.07 o 
  -8  -6   5     2876.30     2699.44     80.97 o 
  -7  -6   5     1178.79     1100.81     53.28 o 
  -6  -6   5     7203.00     6653.06    124.88 o 
  -5  -6   5     3253.37     2718.07     99.80 o 
  -4  -6   5      513.93      453.63     41.54 o 
  -3  -6   5     4029.78     3967.19     82.62 o 
  -2  -6   5     5765.34     5401.83     84.27 o 
  -1  -6   5      133.77      207.13     19.31 o 
   0  -6   5     3502.95     3593.55     83.67 o 
   1  -6   5     8653.98     8604.76    124.57 o 
   2  -6   5      522.62      462.57     21.24 o 
   3  -6   5     6039.08     6096.77     99.43 o 
   4  -6   5     5004.06     4944.73    114.12 o 
   5  -6   5     4129.32     4263.84     62.40 o 
   6  -6   5      627.99      799.77     37.59 o 
   7  -6   5      117.63       73.18     16.54 o 
   8  -6   5      233.62      163.84     20.07 o 
   9  -6   5        5.53       27.74     17.21 o 
  10  -6   5        3.43       -8.13     20.95 o 
  11  -6   5     1065.36     1030.17     66.35 o 
  12  -6   5      720.02      742.33     38.21 o 
  13  -6   5      493.44      342.05     40.98 o 
  14  -6   5        3.18       -9.21     27.01 o 
  15  -6   5     1339.74     1458.39    102.21 o 
  16  -6   5      667.20      573.64     81.29 o 
  17  -6   5       48.06       43.16     57.39 o 
  18  -6   5      169.20      163.31     65.81 o 
 -17  -5   5      350.48      517.47    123.32 o 
 -16  -5   5      285.37      221.86     62.07 o 
 -15  -5   5      177.56      202.67     46.11 o 
 -14  -5   5        1.18        5.10     35.11 o 
 -13  -5   5      558.99      459.81     52.34 o 
 -12  -5   5      186.38      102.66     37.30 o 
 -11  -5   5      379.37      401.55     44.43 o 
 -10  -5   5     2474.62     2132.84     76.00 o 
  -9  -5   5      842.84      872.22     51.31 o 
  -8  -5   5      377.68      275.82     35.44 o 
  -7  -5   5     2483.59     2290.68     69.57 o 
  -6  -5   5     1171.16      989.09     79.70 o 
  -5  -5   5       29.25       54.91     23.83 o 
  -4  -5   5       12.49       25.53     20.45 o 
  -3  -5   5       13.62        7.28     18.33 o 
  -2  -5   5      234.14      212.78     17.93 o 
  -1  -5   5       27.07       42.50     16.55 o 
   0  -5   5       37.52       21.70     17.72 o 
   1  -5   5     2400.47     2515.76     70.84 o 
   2  -5   5      853.67      621.02     20.85 o 
   3  -5   5      171.29      213.22     19.49 o 
   4  -5   5     6160.88     5961.77     76.18 o 
   5  -5   5       36.90       42.95     13.12 o 
   6  -5   5       95.78       82.19     15.64 o 
   7  -5   5      168.03      144.89     17.76 o 
   8  -5   5        4.36      -14.08     14.08 o 
   9  -5   5      388.77      369.05     27.15 o 
  10  -5   5     5054.44     4701.39     90.34 o 
  11  -5   5      154.00      150.35     24.84 o 
  12  -5   5        2.35        2.85     26.47 o 
  13  -5   5      120.70      127.83     37.74 o 
  14  -5   5      670.28      694.69     60.33 o 
  15  -5   5      502.47      446.32     73.40 o 
  16  -5   5       84.30      130.55     60.15 o 
  17  -5   5        0.42      -29.60     49.21 o 
  18  -5   5       74.66      208.39     94.44 o 
 -17  -4   5       84.94       63.29     52.29 o 
 -16  -4   5      791.15     1028.87    138.54 o 
 -15  -4   5      248.82      218.25     46.38 o 
 -14  -4   5      197.52      199.86     44.49 o 
 -13  -4   5     1209.75     1108.26     64.06 o 
 -12  -4   5      172.96      156.13     57.59 o 
 -11  -4   5      207.00      251.46     38.78 o 
 -10  -4   5      843.02      752.73     49.01 o 
  -9  -4   5      757.15      648.06     44.26 o 
  -8  -4   5      991.63      894.95     85.06 o 
  -7  -4   5     5420.09     4761.06     93.51 o 
  -6  -4   5     3422.50     3156.00     77.71 o 
  -5  -4   5     8033.43     8057.55    203.20 o 
  -4  -4   5    10820.87    10805.25    216.97 o 
  -3  -4   5      415.24      330.78     27.78 o 
  -2  -4   5    13062.56    13849.22    152.56 o 
  -1  -4   5    10824.23    11619.11    151.97 o 
   0  -4   5     2268.52     2161.77     48.19 o 
   1  -4   5     4478.31     4657.15     74.51 o 
   2  -4   5       15.83        7.28     10.04 o 
   3  -4   5     2810.69     3204.23     47.90 o 
   4  -4   5      328.80      310.27     18.61 o 
   5  -4   5      275.94      170.49     17.58 o 
   6  -4   5       99.98      199.60     20.00 o 
   7  -4   5       80.85      109.47     17.59 o 
   8  -4   5      153.35      174.09     21.57 o 
   9  -4   5      817.09      866.18     35.70 o 
  10  -4   5     1168.70     1140.54     55.49 o 
  11  -4   5      724.59      825.61     70.14 o 
  12  -4   5       80.44       72.75     23.68 o 
  13  -4   5        2.80       56.93     40.28 o 
  14  -4   5      122.55      134.35     39.42 o 
  15  -4   5     1380.93     1363.07     73.02 o 
  16  -4   5      178.28      231.18     67.64 o 
  17  -4   5      216.77      205.27     95.22 o 
  18  -4   5      236.82      195.12    101.46 o 
 -18  -3   5       37.45      109.27     80.39 o 
 -17  -3   5      891.96     1003.45     88.99 o 
 -16  -3   5      775.71      742.53     76.79 o 
 -15  -3   5        7.09       16.08     34.67 o 
 -14  -3   5       56.44       87.56     37.35 o 
 -13  -3   5       23.98       30.60     61.85 o 
 -12  -3   5      522.36      402.09     44.66 o 
 -11  -3   5     1344.82     1500.51     64.40 o 
 -10  -3   5      159.89      231.85     35.89 o 
  -9  -3   5      440.97      443.10     39.69 o 
  -8  -3   5        8.14       26.36     18.24 o 
  -7  -3   5     4378.28     4091.78     70.99 o 
  -6  -3   5     1302.52     1467.28     40.23 o 
  -5  -3   5      208.25      224.95     26.86 o 
  -4  -3   5      792.83      835.57     28.25 o 
  -3  -3   5        5.99       13.66     17.11 o 
  -2  -3   5       14.72       20.58     13.74 o 
  -1  -3   5      569.02      615.37     22.89 o 
   0  -3   5    11170.73    11903.13    138.83 o 
   1  -3   5    18083.75    19960.03    240.11 o 
   2  -3   5     3037.81     3007.35     44.74 o 
   3  -3   5     1686.01     1544.01     33.97 o 
   4  -3   5    14618.62    15485.98    187.88 o 
   5  -3   5      174.79      214.39     20.69 o 
   6  -3   5      153.72      165.53     18.08 o 
   7  -3   5       30.09       22.23     14.58 o 
   8  -3   5       95.09      108.70     18.74 o 
   9  -3   5       39.25       37.37     18.63 o 
  10  -3   5     3230.86     3007.96     66.69 o 
  11  -3   5     1360.95     1181.42     69.28 o 
  12  -3   5      147.38       98.38     28.74 o 
  13  -3   5      141.52      214.99     70.54 o 
  14  -3   5      902.46      846.53     60.47 o 
  15  -3   5      293.92      312.52     56.58 o 
  16  -3   5      122.27       73.94     41.36 o 
  17  -3   5        5.88      -22.63     74.93 o 
  18  -3   5      177.34       85.85     87.42 o 
 -18  -2   5      321.12      270.10     61.56 o 
 -17  -2   5      401.23      392.82    145.95 o 
 -16  -2   5       40.96       12.75     62.05 o 
 -15  -2   5      146.28      137.94     38.94 o 
 -14  -2   5      230.12      219.44     40.75 o 
 -13  -2   5      671.75      750.30     55.87 o 
 -12  -2   5     1287.56     1184.44     73.32 o 
 -11  -2   5     1450.39     1543.82     62.66 o 
 -10  -2   5      164.77      242.68     28.50 o 
  -9  -2   5     1269.44     1241.90     43.37 o 
  -8  -2   5     1506.05     1421.26     44.07 o 
  -7  -2   5     4897.24     4523.15     75.90 o 
  -6  -2   5    20003.46    21228.45    229.72 o 
  -5  -2   5      494.06      523.74     25.96 o 
  -4  -2   5     1482.03     1368.41     36.93 o 
  -3  -2   5    15274.36    16336.31    197.38 o 
  -2  -2   5     3796.26     4107.39     56.95 o 
  -1  -2   5      743.23      709.17     24.02 o 
   0  -2   5    13681.95    14292.30    148.44 o 
   1  -2   5     2059.52     2509.24     59.54 o 
   2  -2   5       31.89       12.42     10.49 o 
   3  -2   5     3735.49     4053.27     62.04 o 
   4  -2   5     4804.59     5245.00     70.65 o 
   5  -2   5      657.31      519.08     21.83 o 
   6  -2   5        0.62      -13.74     13.74 o 
   7  -2   5     1133.85     1043.15     33.76 o 
   8  -2   5      599.90      659.86     30.88 o 
   9  -2   5      973.03     1042.78     40.89 o 
  10  -2   5       59.74       27.28     20.48 o 
  11  -2   5       65.40       60.94     22.51 o 
  12  -2   5        3.05      -29.63     35.68 o 
  13  -2   5      296.07      328.44     47.85 o 
  14  -2   5     1087.60     1067.00     67.46 o 
  15  -2   5     1893.21     1726.87     82.97 o 
  16  -2   5      429.06      415.40     69.55 o 
  17  -2   5      154.50      153.76     88.20 o 
 -18  -1   5      451.68      542.84     72.44 o 
 -17  -1   5      551.86      517.43     68.44 o 
 -16  -1   5      239.82      146.35     51.87 o 
 -15  -1   5        2.11       39.22     38.55 o 
 -14  -1   5       82.48       64.49     31.62 o 
 -13  -1   5      162.21      154.82     54.02 o 
 -12  -1   5      187.60      116.01     49.74 o 
 -11  -1   5      273.56      289.76     31.98 o 
 -10  -1   5       51.17       73.36     44.27 o 
  -9  -1   5      456.65      495.34     32.58 o 
  -8  -1   5      357.82      392.07     40.29 o 
  -7  -1   5      538.72      665.85     37.63 o 
  -6  -1   5     1016.15     1070.48     41.34 o 
  -5  -1   5       89.63       61.47     16.95 o 
  -4  -1   5      200.86      156.17     17.60 o 
  -3  -1   5    12883.05    13041.36    167.63 o 
  -2  -1   5     1868.11     2350.38     44.77 o 
  -1  -1   5    29568.09    34192.82    327.80 o 
   0  -1   5     1414.51     2077.07     39.61 o 
   1  -1   5        4.82       26.79     17.47 o 
   2  -1   5      954.53     1196.54     28.73 o 
   3  -1   5     2046.17     2254.28     36.86 o 
   4  -1   5     3418.68     3261.78     50.71 o 
   5  -1   5      991.01      918.55     27.25 o 
   6  -1   5       24.82       17.87     14.08 o 
   7  -1   5      323.73      260.14     28.12 o 
   8  -1   5       74.69       58.93     22.19 o 
   9  -1   5     2797.17     2784.41     78.30 o 
  10  -1   5     1344.02     1274.51     45.44 o 
  11  -1   5       20.74       53.32     48.07 o 
  12  -1   5       10.93       53.30     37.77 o 
  13  -1   5      580.18      517.89     51.97 o 
  14  -1   5      522.61      494.83     52.18 o 
  15  -1   5      172.10      283.58     62.10 o 
  16  -1   5        1.42       48.86     49.64 o 
  17  -1   5       59.82      169.12     62.79 o 
 -19   0   5      142.66      215.41     60.49 o 
 -18   0   5      314.91      414.65     67.68 o 
 -17   0   5      552.92      743.74     72.93 o 
 -16   0   5       41.92        2.38     41.01 o 
 -15   0   5      581.79      505.84     60.72 o 
 -14   0   5     1254.61     1283.99     62.48 o 
 -13   0   5     1024.25     1001.63     54.99 o 
 -12   0   5     1426.22     1298.08     50.68 o 
 -11   0   5     2950.20     2994.61     70.15 o 
 -10   0   5      180.27      256.71     29.54 o 
  -9   0   5        4.96        5.90     25.69 o 
  -8   0   5     1999.02     1765.95     51.48 o 
  -7   0   5     4711.09     4797.05     76.31 o 
  -6   0   5     5384.35     5738.16     90.21 o 
  -5   0   5     8166.07     8463.57    115.53 o 
  -4   0   5      281.04      240.33     17.06 o 
  -3   0   5     4607.43     5177.24     64.89 o 
  -2   0   5    63621.77    68369.69   1081.77 o 
  -1   0   5    23108.23    24996.91    281.18 o 
   0   0   5    15017.86    17689.72    177.98 o 
   1   0   5     6678.14     7242.50    105.73 o 
   2   0   5      371.92      323.11     23.89 o 
   3   0   5     1197.96     1195.99     23.38 o 
   4   0   5      722.32      881.92     23.37 o 
   5   0   5     1162.43     1101.36     29.22 o 
   6   0   5      220.65      190.89     18.46 o 
   7   0   5      198.66      201.57     23.43 o 
   8   0   5        1.27       12.73     17.50 o 
   9   0   5     1831.10     1817.42     50.20 o 
  10   0   5      797.64      694.98     49.67 o 
  11   0   5       39.82       -4.91     30.59 o 
  12   0   5       79.50      188.25     40.29 o 
  13   0   5      704.18      770.11     59.12 o 
  14   0   5     1051.14      979.17     83.03 o 
  15   0   5     1119.19      956.20    101.86 o 
  16   0   5      385.38      501.92     75.35 o 
  17   0   5      224.11      170.11     64.28 o 
 -19   1   5        1.52       18.53     45.78 o 
 -18   1   5       71.58      152.47     52.69 o 
 -17   1   5     1338.02     1495.65     92.38 o 
 -16   1   5      321.55      243.69     53.97 o 
 -15   1   5        0.62       18.35     49.56 o 
 -14   1   5        7.46        1.50     28.70 o 
 -13   1   5      596.08      544.58     43.31 o 
 -12   1   5      485.88      592.61     45.29 o 
 -11   1   5       49.51       61.63     41.46 o 
 -10   1   5      182.71      186.89     26.69 o 
  -9   1   5       14.67       -7.41     18.27 o 
  -8   1   5      225.38      239.59     23.74 o 
  -7   1   5       75.61       71.32     18.27 o 
  -6   1   5     1083.01     1268.45     53.93 o 
  -5   1   5       64.87       71.35     12.50 o 
  -4   1   5       15.54       32.37     15.51 o 
  -3   1   5     4548.56     4852.29     61.35 o 
  -2   1   5      609.43      639.42     24.79 o 
  -1   1   5     9622.37    10841.44    128.61 o 
   0   1   5    48336.51    53981.28    572.74 o 
   1   1   5     4009.30     4047.44     71.66 o 
   2   1   5     1747.26     1896.88     61.93 o 
   3   1   5     5192.33     5309.06     93.76 o 
   4   1   5    11378.20    11421.66    131.73 o 
   5   1   5     2001.12     1852.44     39.71 o 
   6   1   5      750.46      724.71     27.38 o 
   7   1   5      212.18      185.48     21.20 o 
   8   1   5       61.05       64.78     19.64 o 
   9   1   5     3311.11     3204.28     90.49 o 
  10   1   5      797.98     1006.87     56.90 o 
  11   1   5       89.20       50.75     47.65 o 
  12   1   5      228.77      219.02     41.62 o 
  13   1   5      496.96      444.60     65.04 o 
  14   1   5       66.35      114.17     98.73 o 
  15   1   5      420.16      461.03     76.10 o 
  16   1   5      285.27      340.37     71.62 o 
 -19   2   5      563.51      317.07     63.00 o 
 -18   2   5      498.66      718.39    124.88 o 
 -17   2   5     1943.67     1762.10    142.44 o 
 -16   2   5     1698.28     1613.57    182.64 o 
 -15   2   5      379.20      486.11     49.07 o 
 -14   2   5     1039.91     1067.23     60.99 o 
 -13   2   5     2847.11     2753.89     72.01 o 
 -12   2   5     6343.98     6001.26    105.46 o 
 -11   2   5     7517.42     7348.94    116.71 o 
 -10   2   5      661.26      719.43     36.23 o 
  -9   2   5      243.12      250.95     25.29 o 
  -8   2   5    11382.56    11468.16    159.53 o 
  -7   2   5     4115.40     4249.71     73.89 o 
  -6   2   5     4680.51     4625.37     64.97 o 
  -5   2   5     7420.48     7740.30    114.71 o 
  -4   2   5      316.72      391.66     23.77 o 
  -3   2   5     1105.62     1161.58     24.89 o 
  -2   2   5    25894.20    26625.11    260.91 o 
  -1   2   5     7879.79     9144.82    112.88 o 
   0   2   5       95.37      133.50     12.65 o 
   1   2   5     7944.52     7849.53     91.30 o 
   2   2   5      641.60      630.39     27.30 o 
   3   2   5       47.36       75.46     20.57 o 
   4   2   5        5.66        2.15     11.98 o 
   5   2   5       22.11       26.86     14.69 o 
   6   2   5       69.76       94.88     27.94 o 
   7   2   5       47.36       54.56     19.40 o 
   8   2   5      166.56      125.61     49.29 o 
   9   2   5     1449.74     1670.65     89.87 o 
  10   2   5      291.21      307.81     43.43 o 
  11   2   5       40.47       61.65     33.29 o 
  12   2   5       37.28       85.10     44.55 o 
  13   2   5      312.59      213.05     58.28 o 
  14   2   5      983.48     1050.04    121.76 o 
  15   2   5      531.71      537.71     77.63 o 
  16   2   5      475.90      351.57    130.73 o 
 -20   3   5      100.56       88.92     86.25 o 
 -19   3   5      209.94      237.41     57.99 o 
 -18   3   5      270.18      428.33     63.67 o 
 -17   3   5     1498.69     1734.98    136.59 o 
 -16   3   5      232.32      218.45     45.10 o 
 -15   3   5        1.04        3.52     31.36 o 
 -14   3   5       71.13       34.78     31.65 o 
 -13   3   5       39.82       60.22     35.90 o 
 -12   3   5       22.72       42.84     23.12 o 
 -11   3   5       96.26       75.96     23.06 o 
 -10   3   5       70.41       98.22     21.41 o 
  -9   3   5       16.93       19.82     17.06 o 
  -8   3   5     3274.66     3237.77     63.36 o 
  -7   3   5       28.78       36.99     14.42 o 
  -6   3   5      128.03      171.94     23.10 o 
  -5   3   5     3490.97     3511.99     68.31 o 
  -4   3   5      546.56      509.15     26.78 o 
  -3   3   5      333.32      366.90     25.23 o 
  -2   3   5     8558.58     8725.26    100.35 o 
  -1   3   5     2152.53     2190.19     41.92 o 
   0   3   5     3701.50     3927.31     64.98 o 
   1   3   5     6807.82     6784.79     92.83 o 
   2   3   5     1024.22     1201.92     27.75 o 
   3   3   5      395.24      363.14     17.68 o 
   4   3   5    15266.74    14508.26    208.43 o 
   5   3   5     3125.60     3140.30     78.08 o 
   6   3   5      376.44      325.82     24.39 o 
   7   3   5     1004.56      939.04     36.54 o 
   8   3   5     1096.60     1081.87     55.04 o 
   9   3   5      984.08      984.69     55.25 o 
  10   3   5     1643.11     1706.13     70.95 o 
  11   3   5      562.91      486.57     66.00 o 
  12   3   5      115.53       -8.14     44.49 o 
  13   3   5      827.27      867.63     82.34 o 
  14   3   5      238.12      148.73    116.29 o 
  15   3   5       96.62      168.72    115.12 o 
 -20   4   5      326.46      337.96     85.85 o 
 -19   4   5      681.72      660.80    113.95 o 
 -18   4   5     1363.25     1487.74     93.56 o 
 -17   4   5     1497.26     1542.97     78.60 o 
 -16   4   5     1189.57     1131.84     66.72 o 
 -15   4   5      748.16      896.38     59.49 o 
 -14   4   5     3784.09     3440.09    134.01 o 
 -13   4   5     5672.52     5412.41    125.74 o 
 -12   4   5     6707.36     6811.33    138.97 o 
 -11   4   5      224.22      216.64     27.60 o 
 -10   4   5     2269.61     2145.31     57.82 o 
  -9   4   5     4135.76     4322.34    126.37 o 
  -8   4   5     1577.26     1533.18     40.55 o 
  -7   4   5     4017.12     3765.17     79.30 o 
  -6   4   5     7241.63     7283.34    115.91 o 
  -5   4   5     1066.81     1102.80     40.44 o 
  -4   4   5     5880.54     5989.99     76.99 o 
  -3   4   5     9314.17     9099.59    106.56 o 
  -2   4   5    10747.70    10549.72    120.11 o 
  -1   4   5     5927.97     6148.25    101.50 o 
   0   4   5     1459.43     1437.23     37.97 o 
   1   4   5    13559.67    13266.31    165.68 o 
   2   4   5     3592.28     3809.48    109.80 o 
   3   4   5      297.26      304.02     23.54 o 
   4   4   5       90.88       98.62     25.69 o 
   5   4   5       33.12       16.74     23.14 o 
   6   4   5     3319.01     3326.21     85.95 o 
   7   4   5      705.70      721.30     45.87 o 
   8   4   5      587.90      648.43     46.24 o 
   9   4   5       16.50       27.87     29.80 o 
  10   4   5      205.73      191.99    113.17 o 
  11   4   5      338.90      369.96     65.89 o 
  12   4   5       79.35      158.38     60.88 o 
  13   4   5      150.02      145.18     59.43 o 
  14   4   5      842.11      869.68     90.12 o 
  15   4   5      644.21      592.94    107.71 o 
 -20   5   5      496.15      470.64     89.76 o 
 -19   5   5      823.95      858.97     77.88 o 
 -18   5   5      755.57      580.37     92.49 o 
 -17   5   5      658.41      695.70     59.19 o 
 -16   5   5      733.14      765.18    129.63 o 
 -15   5   5       79.30        5.48     31.38 o 
 -14   5   5      739.86      814.72     97.47 o 
 -13   5   5      170.75      193.52     36.38 o 
 -12   5   5        1.36      -29.46     57.54 o 
 -11   5   5      669.96      691.89     48.31 o 
 -10   5   5     1748.93     1768.96     51.27 o 
  -9   5   5      333.64      375.99     37.39 o 
  -8   5   5      468.29      468.96     23.35 o 
  -7   5   5      386.74      485.09     21.94 o 
  -6   5   5      231.52      209.93     15.07 o 
  -5   5   5     2800.32     3014.20     50.56 o 
  -4   5   5    11762.18    12010.06    136.94 o 
  -3   5   5     1535.29     1424.10     34.50 o 
  -2   5   5     5586.53     5398.68     82.91 o 
  -1   5   5      982.49     1086.95     30.56 o 
   0   5   5     1785.87     1851.68     40.35 o 
   1   5   5     2436.99     2217.41     49.12 o 
   2   5   5     1433.57     1510.09     49.26 o 
   3   5   5     4433.09     4538.60     99.16 o 
   4   5   5     9297.47     9358.98    331.51 o 
   5   5   5     1078.80     1243.00    152.98 o 
   6   5   5     1183.86     1228.95     74.23 o 
   7   5   5     1943.24     1905.17    106.15 o 
   8   5   5      371.64      282.43     54.19 o 
   9   5   5      850.14      840.12     97.17 o 
  10   5   5     1190.09     1150.39    168.20 o 
  11   5   5      418.11      373.87     65.44 o 
  12   5   5      545.77      412.10    114.73 o 
  13   5   5      288.88      334.75     68.60 o 
  14   5   5      510.15      554.08     81.35 o 
 -20   6   5       46.88       81.95     64.00 o 
 -19   6   5       38.46       58.54     56.98 o 
 -18   6   5     1547.66     1515.08     79.41 o 
 -17   6   5     2113.85     2215.54     90.87 o 
 -16   6   5      571.06      591.82     53.37 o 
 -15   6   5      504.68      396.46     47.96 o 
 -14   6   5     2595.64     2765.96     92.55 o 
 -13   6   5     6417.64     6796.14    144.60 o 
 -12   6   5     6964.43     6735.38    138.83 o 
 -11   6   5     2969.85     2611.04     97.98 o 
 -10   6   5     1156.78     1238.98     83.12 o 
  -9   6   5     5015.68     4840.16    141.35 o 
  -8   6   5     7838.33     7730.21    255.88 o 
  -7   6   5     9900.38    10136.06    154.44 o 
  -6   6   5     6683.27     6372.51     87.29 o 
  -5   6   5     2330.02     2221.11     44.85 o 
  -4   6   5     5246.63     5037.56     74.27 o 
  -3   6   5     5324.61     5156.81     75.74 o 
  -2   6   5     3782.57     3790.35     62.22 o 
  -1   6   5     7610.15     7703.44    101.67 o 
   0   6   5     5103.77     5287.48     78.98 o 
   1   6   5     2348.61     2167.69     75.37 o 
   2   6   5     6000.07     5952.46     99.31 o 
   3   6   5     1025.47     1185.18     41.63 o 
   4   6   5      770.19      825.38     37.85 o 
   5   6   5       33.43       39.62     18.82 o 
   6   6   5      575.96      583.45     60.01 o 
   7   6   5      355.21      438.47     59.81 o 
   8   6   5       23.69        6.49     60.88 o 
   9   6   5      407.42      559.70    123.32 o 
  10   6   5       90.28      168.95     56.77 o 
  11   6   5      257.71      292.88     67.23 o 
  12   6   5       24.98      -24.53     71.81 o 
  13   6   5       86.10      145.39    149.08 o 
 -20   7   5      340.56      330.93     87.42 o 
 -19   7   5      709.94      526.23     73.76 o 
 -18   7   5      694.52      542.52    136.59 o 
 -17   7   5     1422.37     1457.01     82.64 o 
 -16   7   5     1551.40     1733.16     80.17 o 
 -15   7   5     1133.21     1193.92     81.55 o 
 -14   7   5      723.95      714.81     54.85 o 
 -13   7   5      245.08      125.83     34.36 o 
 -12   7   5     1006.18      952.64     68.68 o 
 -11   7   5      408.19      480.18     52.76 o 
 -10   7   5       62.50       21.18     39.81 o 
  -9   7   5       33.40        9.34     15.36 o 
  -8   7   5      366.62      358.52     33.31 o 
  -7   7   5       20.91       60.01     15.05 o 
  -6   7   5       50.52      121.98     19.83 o 
  -5   7   5     2031.59     1982.61     54.19 o 
  -4   7   5     2928.03     2780.58     60.06 o 
  -3   7   5     1406.41     1207.25     46.98 o 
  -2   7   5     1983.38     1946.40     46.07 o 
  -1   7   5      556.03      439.20     26.23 o 
   0   7   5        6.67       -4.00     14.47 o 
   1   7   5      183.24      183.74     22.38 o 
   2   7   5      215.07      281.47     25.05 o 
   3   7   5      584.13      659.64     32.63 o 
   4   7   5      635.14      703.44     36.86 o 
   5   7   5     2804.09     2461.19    102.21 o 
   6   7   5      554.48      636.84    137.37 o 
   7   7   5      351.18      356.21     59.24 o 
   8   7   5      337.27      300.57     60.20 o 
   9   7   5      507.09      501.64     68.82 o 
  10   7   5      433.27      591.29     74.23 o 
  11   7   5      171.40      203.86     60.38 o 
  12   7   5      127.07      149.80     60.20 o 
  13   7   5      164.93       98.78     58.90 o 
 -20   8   5       12.29       18.73     79.61 o 
 -19   8   5      428.46      493.69    106.93 o 
 -18   8   5      806.38      791.55     78.84 o 
 -17   8   5     1275.83     1274.85    104.98 o 
 -16   8   5       83.78       55.70     41.01 o 
 -15   8   5       78.07       77.58     35.70 o 
 -14   8   5     2901.24     3093.98    126.77 o 
 -13   8   5     2558.11     2740.44     90.45 o 
 -12   8   5     4274.74     3771.26    129.56 o 
 -11   8   5     5484.38     5349.92    150.29 o 
 -10   8   5      210.83      168.64     43.10 o 
  -9   8   5     2718.90     2633.84     96.32 o 
  -8   8   5     8327.63     8144.25    112.29 o 
  -7   8   5      789.29      749.46     73.45 o 
  -6   8   5      196.03      194.41     22.24 o 
  -5   8   5     2948.18     2585.30     54.85 o 
  -4   8   5     7913.74     7439.69    104.19 o 
  -3   8   5     2616.43     2687.14     56.30 o 
  -2   8   5     2802.35     2991.87     60.32 o 
  -1   8   5     6640.43     6176.97     94.24 o 
   0   8   5     2340.72     2341.18     58.58 o 
   1   8   5     2368.34     2377.01     56.33 o 
   2   8   5     3234.32     3189.04    105.56 o 
   3   8   5      149.91       81.93     20.39 o 
   4   8   5       71.69      113.35     43.93 o 
   5   8   5     1457.18     1419.71     83.79 o 
   6   8   5     1219.70     1159.51     81.78 o 
   7   8   5      335.74      401.46     62.04 o 
   8   8   5       54.06       96.89     49.93 o 
   9   8   5       38.70      162.38     54.79 o 
  10   8   5        0.24      -17.74     45.00 o 
  11   8   5      219.90      253.70     92.88 o 
  12   8   5        4.12       -5.76     53.76 o 
 -20   9   5      727.01      689.83     78.90 o 
 -19   9   5     1445.46     1285.84     97.45 o 
 -18   9   5      930.46      828.62     81.00 o 
 -17   9   5     1577.43     1575.92    125.27 o 
 -16   9   5     2189.20     2147.57    108.86 o 
 -15   9   5     1048.68     1137.56     82.62 o 
 -14   9   5      826.14      678.48     97.63 o 
 -13   9   5       52.20       53.20     58.35 o 
 -12   9   5       93.50      133.33     42.90 o 
 -11   9   5     2423.00     2387.81    100.88 o 
 -10   9   5      715.51      684.11     62.27 o 
  -9   9   5      208.13      213.15     23.18 o 
  -8   9   5      366.04      394.94     26.10 o 
  -7   9   5      510.44      525.97     29.03 o 
  -6   9   5      473.64      466.81     28.19 o 
  -5   9   5     6170.01     6002.36     93.89 o 
  -4   9   5      110.01      167.47     22.69 o 
  -3   9   5      323.16      344.39     26.44 o 
  -2   9   5     1898.05     1910.60     50.79 o 
  -1   9   5      999.85     1025.10     39.70 o 
   0   9   5       19.20       32.89     18.80 o 
   1   9   5      192.89      186.34     25.05 o 
   2   9   5      221.40      261.51     27.49 o 
   3   9   5      925.32     1031.76     66.35 o 
   4   9   5      257.65      282.63     74.93 o 
   5   9   5      131.27      171.22     50.20 o 
   6   9   5      319.54      333.10     61.87 o 
   7   9   5      203.55      102.68     48.19 o 
   8   9   5       73.27       77.99     51.11 o 
   9   9   5      186.90      226.54     60.90 o 
  10   9   5      458.42      508.12     83.90 o 
  11   9   5      164.38      160.16     61.08 o 
 -20  10   5       19.71        7.45     46.36 o 
 -19  10   5      394.90      431.12     74.93 o 
 -18  10   5      615.06      568.75     72.44 o 
 -17  10   5      162.60      153.86     52.66 o 
 -16  10   5       77.36       87.69     49.30 o 
 -15  10   5      223.58      280.06     57.03 o 
 -14  10   5     1470.39     1449.80     90.46 o 
 -13  10   5     2958.28     2724.22    122.54 o 
 -12  10   5     1171.11     1408.58     82.60 o 
 -11  10   5     3997.39     3944.82    132.68 o 
 -10  10   5      169.03      142.40     47.38 o 
  -9  10   5      118.21      125.48     31.23 o 
  -8  10   5     6812.08     6690.54    103.49 o 
  -7  10   5      958.94      999.83     38.17 o 
  -6  10   5      142.07      209.26     25.21 o 
  -5  10   5     9210.11     8557.09    122.70 o 
  -4  10   5     1779.47     1844.07     51.14 o 
  -3  10   5       15.57        0.29     18.46 o 
  -2  10   5     1617.71     1619.38     55.20 o 
  -1  10   5     2516.30     2416.39     60.06 o 
   0  10   5     1775.28     1725.68     87.98 o 
   1  10   5     2326.75     2460.49     62.26 o 
   2  10   5      264.33      283.43     29.32 o 
   3  10   5       46.90       82.39     42.88 o 
   4  10   5      436.58      543.63     63.38 o 
   5  10   5      147.24      188.81     55.30 o 
   6  10   5       28.33       12.46     76.88 o 
   7  10   5       13.09       34.48     45.95 o 
   8  10   5      489.73      509.57     72.75 o 
   9  10   5       54.93       80.01     52.29 o 
  10  10   5      103.51       59.34     52.67 o 
 -20  11   5      565.79      719.91    138.15 o 
 -19  11   5      638.56      638.29     87.81 o 
 -18  11   5      448.37      438.70    194.34 o 
 -17  11   5      437.77      418.61     77.66 o 
 -16  11   5      611.97      755.44     77.83 o 
 -15  11   5     1672.95     1758.51    102.08 o 
 -14  11   5       26.23       60.96     37.61 o 
 -13  11   5       65.21      173.52     65.56 o 
 -12  11   5      964.10     1107.77     94.44 o 
 -11  11   5      824.84      773.68     50.43 o 
 -10  11   5      742.26      754.99     48.19 o 
  -9  11   5        5.99       31.72     29.32 o 
  -8  11   5     1239.44     1302.50     45.09 o 
  -7  11   5      191.46      210.06     26.32 o 
  -6  11   5        6.56       38.81     19.30 o 
  -5  11   5       36.60       43.23     20.33 o 
  -4  11   5      635.90      604.04     33.97 o 
  -3  11   5       17.20        3.29     28.61 o 
  -2  11   5      600.38      537.93     34.94 o 
  -1  11   5      400.16      487.29     33.87 o 
   0  11   5      130.83      107.64     24.44 o 
   1  11   5      205.88      280.84     30.50 o 
   2  11   5      334.59      375.03     53.82 o 
   3  11   5        0.86      -22.33     54.24 o 
   4  11   5       33.88      -13.71     39.56 o 
   5  11   5       48.68      -32.11     39.56 o 
   6  11   5       19.63       31.91     45.37 o 
   7  11   5      196.89      121.21     56.44 o 
   8  11   5       47.56      -11.42     82.34 o 
   9  11   5        6.71      -41.61     41.61 o 
  10  11   5      111.31       19.42     50.67 o 
 -19  12   5       95.51      125.00     56.33 o 
 -18  12   5      321.43      336.42    113.17 o 
 -17  12   5      432.72      385.06     62.83 o 
 -16  12   5       40.11       27.40     42.34 o 
 -15  12   5       95.34      111.65     48.39 o 
 -14  12   5      574.49      587.30     68.95 o 
 -13  12   5      545.99      580.42     88.59 o 
 -12  12   5     2137.02     2341.33    109.32 o 
 -11  12   5      268.49      240.19     53.46 o 
 -10  12   5       90.33       56.72     33.91 o 
  -9  12   5     1169.23     1336.33     58.96 o 
  -8  12   5     2393.78     2168.48     59.04 o 
  -7  12   5      716.93      653.89     35.94 o 
  -6  12   5      737.63      640.86     36.57 o 
  -5  12   5      292.64      223.48     41.91 o 
  -4  12   5      520.51      495.91     34.37 o 
  -3  12   5      321.46      298.06     38.64 o 
  -2  12   5       26.42        4.87     20.43 o 
  -1  12   5      549.62      573.71     36.99 o 
   0  12   5     1125.44     1166.54     48.00 o 
   1  12   5      951.95     1173.49     53.63 o 
   2  12   5      420.57      409.83     58.29 o 
   3  12   5      190.67      100.17     46.78 o 
   4  12   5       40.89      117.25     49.69 o 
   5  12   5      368.49      455.14     69.97 o 
   6  12   5       71.69       53.37     51.89 o 
   7  12   5       41.92       91.67     55.22 o 
   8  12   5       64.94       78.31     56.20 o 
   9  12   5       14.10       31.57     54.37 o 
 -19  13   5      191.54      253.87     65.95 o 
 -18  13   5       14.25       99.40     52.68 o 
 -17  13   5     1102.57     1194.27     95.14 o 
 -16  13   5     1685.02     1707.86    107.55 o 
 -15  13   5      667.95      492.26    105.76 o 
 -14  13   5       79.72       84.99     56.20 o 
 -13  13   5       44.91      126.10     43.93 o 
 -12  13   5      230.01      130.24     75.32 o 
 -11  13   5     1160.99      956.10     76.88 o 
 -10  13   5      708.59      797.34     85.46 o 
  -9  13   5      499.57      499.79     58.75 o 
  -8  13   5      366.20      357.46     32.86 o 
  -7  13   5      743.34      681.58     76.94 o 
  -6  13   5       87.61       86.19     31.78 o 
  -5  13   5      103.38      102.57     26.59 o 
  -4  13   5        0.40       22.41     43.26 o 
  -3  13   5        6.33      -19.19     19.19 o 
  -2  13   5      146.96       70.01     25.76 o 
  -1  13   5        5.07      -19.20     20.47 o 
   0  13   5        0.18      -11.15     22.07 o 
   1  13   5       12.46        9.78     36.50 o 
   2  13   5        4.41       -0.50     52.68 o 
   3  13   5       77.50      186.80     56.24 o 
   4  13   5      190.89      215.54     56.82 o 
   5  13   5      385.78      273.04     64.21 o 
   6  13   5      389.03      379.20     78.05 o 
   7  13   5       43.09       74.51    104.59 o 
 -19  14   5      159.29      188.85     60.60 o 
 -18  14   5      215.31       93.06     56.98 o 
 -17  14   5       35.39       30.18     42.57 o 
 -16  14   5      484.30      578.72     71.47 o 
 -15  14   5      463.60      454.47     69.53 o 
 -14  14   5      514.12      716.49     77.06 o 
 -13  14   5      980.61     1209.13    150.64 o 
 -12  14   5     1438.26     1442.20     92.54 o 
 -11  14   5     1318.56     1103.81     98.73 o 
 -10  14   5     1239.91     1118.93    158.05 o 
  -9  14   5      196.59      218.23     50.32 o 
  -8  14   5      797.23      870.28     69.80 o 
  -7  14   5      994.05     1124.69     51.59 o 
  -6  14   5      498.07      561.14     38.62 o 
  -5  14   5     1173.20     1097.11     61.77 o 
  -4  14   5       73.10       57.16     23.62 o 
  -3  14   5        3.41       -2.32     21.75 o 
  -2  14   5      674.36      743.20     43.63 o 
  -1  14   5     1171.03     1171.94     55.48 o 
   0  14   5     1138.58     1330.62     83.74 o 
   1  14   5       47.69       39.86     41.85 o 
   2  14   5        0.45      -35.81     37.08 o 
   3  14   5      244.09      291.86     76.10 o 
   4  14   5      154.45      195.45     58.68 o 
   5  14   5      253.07      351.12     71.17 o 
   6  14   5       58.87       21.93     56.56 o 
 -18  15   5      118.64      124.88     54.45 o 
 -17  15   5      780.81      730.17     84.73 o 
 -16  15   5      669.79      699.02    116.68 o 
 -15  15   5      139.20      146.53     52.00 o 
 -14  15   5      421.99      447.68     65.62 o 
 -13  15   5        4.18       -2.35     38.23 o 
 -12  15   5      464.30      572.46     79.22 o 
 -11  15   5      681.76      782.58    109.27 o 
 -10  15   5      131.47      119.48     45.71 o 
  -9  15   5       82.30      144.73     43.64 o 
  -8  15   5      288.91      265.82     88.20 o 
  -7  15   5       76.92       82.45     31.22 o 
  -6  15   5       56.06       23.59     42.02 o 
  -5  15   5       80.99       55.65     28.88 o 
  -4  15   5      206.62      238.27     36.21 o 
  -3  15   5      199.14      226.08     35.21 o 
  -2  15   5      123.01      143.71     33.52 o 
  -1  15   5        7.38       33.63     28.72 o 
   0  15   5      365.34      309.74     87.42 o 
   1  15   5      319.38      274.55     56.45 o 
   2  15   5      118.66      128.70     53.41 o 
   3  15   5      148.83      196.16     57.99 o 
   4  15   5      319.18      339.39     70.17 o 
   5  15   5      230.40      130.58     60.97 o 
 -18  16   5      417.24      513.37    140.88 o 
 -17  16   5      248.81      275.87     67.53 o 
 -16  16   5       44.21       38.12     76.10 o 
 -15  16   5      597.18      562.80     98.73 o 
 -14  16   5      596.35      679.02     75.51 o 
 -13  16   5      115.00      208.64     59.71 o 
 -12  16   5     1270.46     1317.49    151.81 o 
 -11  16   5     2336.71     2605.30    123.50 o 
 -10  16   5      535.01      602.65     69.84 o 
  -9  16   5      895.45     1106.58    169.76 o 
  -8  16   5      377.27      406.89     59.61 o 
  -7  16   5      724.08      772.56     69.19 o 
  -6  16   5     2061.48     2235.91     84.37 o 
  -5  16   5      609.55      633.85     53.62 o 
  -4  16   5      189.53      188.15     69.62 o 
  -3  16   5      294.64      367.27     59.32 o 
  -2  16   5     1094.52     1187.91     60.26 o 
  -1  16   5      223.83      292.31     60.44 o 
   0  16   5      171.05      199.07     54.52 o 
   1  16   5      151.10      133.71     52.29 o 
   2  16   5       21.25       74.67     66.34 o 
   3  16   5       47.23       25.16     48.46 o 
   4  16   5      216.01      205.55     64.12 o 
 -17  17   5      404.18      463.17    161.95 o 
 -16  17   5     1141.66     1124.54    142.44 o 
 -15  17   5      115.23       90.26     53.45 o 
 -14  17   5      131.88      188.46    100.68 o 
 -13  17   5       32.63      -16.35     40.94 o 
 -12  17   5       95.25      162.48    177.17 o 
 -11  17   5     1481.13     1678.89    104.24 o 
 -10  17   5      682.26      668.97     72.24 o 
  -9  17   5      174.66      231.80     60.10 o 
  -8  17   5      140.04      164.57    141.66 o 
  -7  17   5      219.03      298.21     60.11 o 
  -6  17   5        5.25        9.10     28.85 o 
  -5  17   5       93.33       34.12     32.34 o 
  -4  17   5        1.62      -18.07     33.88 o 
  -3  17   5        0.53       13.81     31.89 o 
  -2  17   5       96.89      124.67     51.49 o 
  -1  17   5      375.90      440.53    108.88 o 
   0  17   5      183.62      102.16     51.00 o 
   1  17   5      152.96      102.56    136.20 o 
   2  17   5       30.64       15.32     46.88 o 
 -16  18   5      134.21      151.28     64.00 o 
 -15  18   5      156.42      233.01     86.64 o 
 -14  18   5      578.72      588.84     77.01 o 
 -13  18   5      731.00      875.07    161.56 o 
 -12  18   5      829.82      720.14     80.03 o 
 -11  18   5     2821.48     3367.45    209.17 o 
 -10  18   5     1009.55     1073.18     87.65 o 
  -9  18   5      230.65      285.29     60.09 o 
  -8  18   5     1201.57     1373.07    125.27 o 
  -7  18   5     1699.42     2040.77    108.25 o 
  -6  18   5     1267.53     1251.54     88.59 o 
  -5  18   5      520.40      604.84    162.73 o 
  -4  18   5      195.79      221.17     48.05 o 
  -3  18   5       29.32       47.61     71.81 o 
  -2  18   5      552.00      629.08    115.51 o 
  -1  18   5      803.03      924.89    133.47 o 
   0  18   5      144.67       69.27     81.17 o 
 -14  19   5      199.53      140.05     57.10 o 
 -13  19   5      226.45      190.27     58.78 o 
 -12  19   5      467.60      591.64    188.10 o 
 -11  19   5      539.53      578.10    102.25 o 
 -10  19   5       82.84      131.99    149.47 o 
  -9  19   5        0.19      -14.47     74.93 o 
  -8  19   5        7.90      100.65     48.78 o 
  -7  19   5       30.33       40.59     46.83 o 
  -6  19   5       30.11       21.85     42.93 o 
  -5  19   5       47.22       64.00     53.85 o 
  -4  19   5       11.23       43.71     74.93 o 
  -3  19   5        5.30      199.81     93.66 o 
  -2  19   5       33.84       99.90     83.51 o 
 -12  20   5      309.05      427.96    112.39 o 
 -11  20   5      748.91      794.31     83.62 o 
 -10  20   5      325.53      383.80     70.24 o 
  -9  20   5      157.34      120.63    110.05 o 
  -8  20   5      399.56      399.62     75.71 o 
  -7  20   5      800.59      856.99     99.12 o 
  -6  20   5      834.45      831.23     94.44 o 
   5 -22   6       45.30       73.66     50.34 o 
   6 -22   6       40.02       12.42     40.43 o 
   7 -22   6       30.32       84.22     43.48 o 
   8 -22   6        8.66       59.09     40.44 o 
   9 -22   6       28.89        9.16     37.50 o 
   1 -21   6       17.89      -31.12     37.97 o 
   2 -21   6       11.23       -8.03     39.45 o 
   3 -21   6        2.58       66.35     40.53 o 
   4 -21   6       77.36       19.26     49.95 o 
   5 -21   6        3.13      -41.76     41.76 o 
   6 -21   6       24.21        3.47     36.76 o 
   7 -21   6       33.42      -23.00     37.09 o 
   8 -21   6       11.09      -22.99     32.14 o 
   9 -21   6      258.17      358.76     60.67 o 
  10 -21   6      181.00      148.36     51.86 o 
  11 -21   6        3.87       -5.39     32.50 o 
  12 -21   6        0.75        8.98     95.22 o 
  -1 -20   6      154.48      175.95     52.12 o 
   0 -20   6        4.84       53.15     45.63 o 
   1 -20   6       41.51       13.36     39.67 o 
   2 -20   6      218.95      217.37     75.32 o 
   3 -20   6      199.07      216.15     53.75 o 
   4 -20   6      115.07      130.27     46.69 o 
   5 -20   6       28.28       14.76     36.33 o 
   6 -20   6       28.43       20.49     38.06 o 
   7 -20   6       81.42       17.01     43.71 o 
   8 -20   6       73.47       96.83     40.81 o 
   9 -20   6      135.58      171.85     53.87 o 
  10 -20   6       52.94       96.50     38.16 o 
  11 -20   6       70.48       50.89     33.91 o 
  12 -20   6        0.53        7.30     41.01 o 
  13 -20   6        8.32       62.66     46.07 o 
  -3 -19   6       27.68       16.76     39.56 o 
  -2 -19   6        1.98       20.08     40.75 o 
  -1 -19   6        9.71       15.37     56.98 o 
   0 -19   6      256.16      279.78     58.00 o 
   1 -19   6       79.82       23.93     39.23 o 
   2 -19   6       37.08       35.81     40.24 o 
   3 -19   6      152.49      127.53     43.69 o 
   4 -19   6      316.17      292.04     54.55 o 
   5 -19   6       39.33       55.03     62.05 o 
   6 -19   6       90.70      134.80     93.66 o 
   7 -19   6      109.62       72.64     90.93 o 
   8 -19   6      107.41       91.40     33.13 o 
   9 -19   6      270.45      334.34     46.66 o 
  10 -19   6       74.55       36.13     30.95 o 
  11 -19   6        1.13       26.27     33.22 o 
  12 -19   6       60.35       78.92     61.27 o 
  13 -19   6        1.54       85.30     69.46 o 
  14 -19   6      500.39      566.56     98.73 o 
  15 -19   6      190.96      234.59    134.25 o 
  -5 -18   6       93.79       63.74     42.54 o 
  -4 -18   6      164.05      172.10     86.64 o 
  -3 -18   6      292.26      307.53     58.76 o 
  -2 -18   6      366.96      407.41     60.79 o 
  -1 -18   6      213.90      214.57     93.66 o 
   0 -18   6      154.69      122.20     49.56 o 
   1 -18   6        4.00      -30.49     30.49 o 
   2 -18   6       66.58      115.37     45.35 o 
   3 -18   6       14.19      -10.03     32.17 o 
   4 -18   6      235.68      245.18     51.95 o 
   5 -18   6       69.29       36.56     83.51 o 
   6 -18   6       18.89      -17.67     41.27 o 
   7 -18   6       28.58       82.36     35.08 o 
   8 -18   6      218.45      229.21     50.90 o 
   9 -18   6      221.25      272.05     44.62 o 
  10 -18   6        3.25        9.73     36.34 o 
  11 -18   6      192.90      225.25     48.49 o 
  12 -18   6      461.66      455.25    126.05 o 
  13 -18   6        3.01        9.60     41.28 o 
  14 -18   6       13.43       15.37     83.90 o 
  15 -18   6      112.87       85.92     76.49 o 
  16 -18   6       23.16        5.87     43.21 o 
  -6 -17   6       56.28       88.53     37.77 o 
  -5 -17   6        5.17       40.62     33.78 o 
  -4 -17   6       16.14       23.52     78.83 o 
  -3 -17   6       13.00       17.22     38.26 o 
  -2 -17   6        0.89      -29.69     34.28 o 
  -1 -17   6        6.94        5.53     38.36 o 
   0 -17   6      188.89       87.36     42.68 o 
   1 -17   6      535.62      564.49     63.56 o 
   2 -17   6       28.79       -4.90     36.29 o 
   3 -17   6      105.92       97.71     83.51 o 
   4 -17   6      646.48      501.66    101.07 o 
   5 -17   6      179.15      115.31     34.30 o 
   6 -17   6      116.39      128.25     66.10 o 
   7 -17   6      512.30      532.49     47.72 o 
   8 -17   6      926.30      799.28     55.69 o 
   9 -17   6      634.93      584.52    107.79 o 
  10 -17   6      121.52      144.69     37.64 o 
  11 -17   6       35.56       44.34     51.48 o 
  12 -17   6      527.66      549.76     65.71 o 
  13 -17   6      273.53      247.09     57.03 o 
  14 -17   6      625.66      704.82     73.37 o 
  15 -17   6      282.91      233.08    161.95 o 
  16 -17   6      104.47       93.49     47.94 o 
  -8 -16   6      259.55      270.61     47.91 o 
  -7 -16   6      726.11      919.40     64.73 o 
  -6 -16   6      168.01      193.84     42.70 o 
  -5 -16   6      128.24      168.12     41.32 o 
  -4 -16   6      290.77      302.60     44.58 o 
  -3 -16   6      823.45      864.73     69.15 o 
  -2 -16   6     2141.62     2202.73    104.83 o 
  -1 -16   6      396.26      525.37     92.49 o 
   0 -16   6       25.99       47.74     37.38 o 
   1 -16   6      320.62      330.99     53.71 o 
   2 -16   6      812.82      745.08     78.44 o 
   3 -16   6      620.16      684.48     60.92 o 
   4 -16   6      215.91      196.68     55.37 o 
   5 -16   6        0.84       14.27     27.26 o 
   6 -16   6       15.11       51.75     29.93 o 
   7 -16   6      396.24      482.13     45.51 o 
   8 -16   6      210.14       86.92     34.36 o 
   9 -16   6       85.54       92.27     33.06 o 
  10 -16   6      446.98      377.16     45.38 o 
  11 -16   6       91.90      139.21     70.64 o 
  12 -16   6       13.02       89.58     48.78 o 
  13 -16   6      191.90      123.21     73.76 o 
  14 -16   6      184.23      152.34     70.24 o 
  15 -16   6      138.14      140.88     42.58 o 
  16 -16   6        9.64       53.64     71.03 o 
  17 -16   6      100.00       44.05     43.54 o 
  -9 -15   6       35.85       29.16     50.97 o 
  -8 -15   6      115.91      185.00    120.98 o 
  -7 -15   6        1.98       -4.40     48.78 o 
  -6 -15   6       24.10       15.90     46.44 o 
  -5 -15   6       41.26       -9.28     37.14 o 
  -4 -15   6       84.88       83.92     40.93 o 
  -3 -15   6       44.12       30.11     28.56 o 
  -2 -15   6       15.56       24.66     30.26 o 
  -1 -15   6       29.56       30.81     28.56 o 
   0 -15   6       79.35       57.89     36.38 o 
   1 -15   6      138.49      135.45     42.38 o 
   2 -15   6        1.51        2.86     32.06 o 
   3 -15   6      351.64      411.99     40.88 o 
   4 -15   6     1115.81     1248.07     60.95 o 
   5 -15   6      602.42      510.08     44.19 o 
   6 -15   6        0.36      -10.86     26.48 o 
   7 -15   6      733.91      759.67     53.66 o 
   8 -15   6     1972.13     1876.96     82.63 o 
   9 -15   6      776.98      655.45     56.52 o 
  10 -15   6     1691.53     1785.32     73.65 o 
  11 -15   6      186.91      186.81     47.32 o 
  12 -15   6        1.54       51.79     38.60 o 
  13 -15   6      690.14      522.31     70.64 o 
  14 -15   6     1061.25     1231.67     72.53 o 
  15 -15   6        2.17       22.90     34.93 o 
  16 -15   6       83.57      110.37     49.05 o 
  17 -15   6      159.75      306.39     64.29 o 
 -10 -14   6        6.90       36.60     53.67 o 
  -9 -14   6      336.08      341.06     80.39 o 
  -8 -14   6      913.68     1035.44    112.39 o 
  -7 -14   6      886.96      939.78    160.00 o 
  -6 -14   6      292.96      321.94     62.25 o 
  -5 -14   6      491.91      528.33     90.15 o 
  -4 -14   6      680.58      796.77     72.51 o 
  -3 -14   6     2241.38     2419.46     83.32 o 
  -2 -14   6     3999.61     4074.06    121.06 o 
  -1 -14   6      486.15      542.57     84.04 o 
   0 -14   6      368.76      402.32     54.36 o 
   1 -14   6     1394.08     1429.90    123.71 o 
   2 -14   6     2143.70     2083.44     73.29 o 
   3 -14   6     1900.31     1866.04     70.80 o 
   4 -14   6      324.62      273.61     38.39 o 
   5 -14   6      437.57      418.76     51.04 o 
   6 -14   6     1048.19     1075.59     55.27 o 
   7 -14   6       19.19        7.45     25.17 o 
   8 -14   6       10.52       -2.12     23.88 o 
   9 -14   6       78.26       81.44     29.85 o 
  10 -14   6      149.55      155.33     43.98 o 
  11 -14   6       21.00       52.72     34.37 o 
  12 -14   6        4.18       76.49     39.30 o 
  13 -14   6      150.47       92.91     43.21 o 
  14 -14   6       80.37       58.65     48.17 o 
  15 -14   6      217.77      156.61     42.04 o 
  16 -14   6      212.46      263.10     73.60 o 
  17 -14   6      143.15      221.64     69.07 o 
  18 -14   6       30.15       94.44     96.00 o 
 -11 -13   6       35.01       57.65     53.45 o 
 -10 -13   6      139.83       98.46    104.20 o 
  -9 -13   6      153.19      105.30     51.88 o 
  -8 -13   6       43.03       64.27     51.58 o 
  -7 -13   6      533.24      579.64     68.67 o 
  -6 -13   6      217.27      290.11     92.88 o 
  -5 -13   6      192.86      213.17     73.76 o 
  -4 -13   6       30.73      110.82     45.72 o 
  -3 -13   6        0.46       92.04     43.56 o 
  -2 -13   6      130.98      213.45     47.55 o 
  -1 -13   6      262.73      336.28     37.86 o 
   0 -13   6      112.68      210.47     39.67 o 
   1 -13   6     1673.17     1582.94     97.22 o 
   2 -13   6       13.35       19.21     22.19 o 
   3 -13   6      658.05      647.60     44.52 o 
   4 -13   6      757.94      734.45     59.61 o 
   5 -13   6       82.48       51.77     26.21 o 
   6 -13   6        7.71        0.54     20.72 o 
   7 -13   6      668.83      640.50     45.07 o 
   8 -13   6     1531.27     1413.81     87.46 o 
   9 -13   6      379.27      314.55     38.26 o 
  10 -13   6        2.71        4.24     30.28 o 
  11 -13   6      202.19      202.44     45.48 o 
  12 -13   6      392.88      329.00     52.51 o 
  13 -13   6      866.28      898.99     66.26 o 
  14 -13   6      496.23      473.69     64.40 o 
  15 -13   6      502.37      549.09     53.52 o 
  16 -13   6      151.86      250.82     47.28 o 
  17 -13   6      590.79      660.88     80.39 o 
  18 -13   6      216.92      198.25    107.71 o 
 -12 -12   6      394.76      322.94     69.77 o 
 -11 -12   6      106.01      153.51    126.05 o 
 -10 -12   6       74.15       91.43     72.98 o 
  -9 -12   6     1004.52      942.02     84.10 o 
  -8 -12   6     1273.61     1231.75    206.05 o 
  -7 -12   6     2039.36     2208.42    335.61 o 
  -6 -12   6      759.88      686.26     70.88 o 
  -5 -12   6      259.04      142.20     47.18 o 
  -4 -12   6     2643.82     2551.00    139.71 o 
  -3 -12   6     2772.59     3065.02    148.29 o 
  -2 -12   6     3953.82     4266.56    129.32 o 
  -1 -12   6     1170.10     1062.70     64.32 o 
   0 -12   6      192.39      236.99     27.14 o 
   1 -12   6     6400.97     5747.65    160.80 o 
   2 -12   6     3341.55     3091.06     64.31 o 
   3 -12   6     1237.32     1261.58     54.90 o 
   4 -12   6     1585.72     1553.94     61.44 o 
   5 -12   6     1604.27     1517.46     60.22 o 
   6 -12   6       79.52       65.68     25.95 o 
   7 -12   6      372.61      399.90     37.85 o 
   8 -12   6      271.52      245.25     34.38 o 
   9 -12   6      659.50      615.05     59.71 o 
  10 -12   6      314.06      398.99     65.17 o 
  11 -12   6     1001.52      999.19     68.06 o 
  12 -12   6      126.06      134.59     48.39 o 
  13 -12   6       21.51       11.19     29.22 o 
  14 -12   6       14.64       21.24     32.03 o 
  15 -12   6       52.56       37.80     35.03 o 
  16 -12   6      230.34      196.88     44.21 o 
  17 -12   6       49.40       80.12     61.84 o 
  18 -12   6      223.92      325.47    124.88 o 
 -13 -11   6      442.34      210.78     88.59 o 
 -12 -11   6      258.78       86.69    172.88 o 
 -11 -11   6      392.75      326.47     67.32 o 
 -10 -11   6      320.95      352.63     68.63 o 
  -9 -11   6      270.23      255.70     59.56 o 
  -8 -11   6      475.87      402.03    151.81 o 
  -7 -11   6      437.31      487.99     62.64 o 
  -6 -11   6      407.12      418.33     58.77 o 
  -5 -11   6     1154.36     1087.59     75.55 o 
  -4 -11   6        8.51        8.88     36.01 o 
  -3 -11   6      386.92      314.81     52.29 o 
  -2 -11   6       20.93      -31.86     31.86 o 
  -1 -11   6      197.08      177.23     40.44 o 
   0 -11   6     1248.97     1159.25     41.48 o 
   1 -11   6       28.55       60.61     24.97 o 
   2 -11   6       47.14       25.79     17.28 o 
   3 -11   6      397.11      296.93     33.76 o 
   4 -11   6      371.09      266.36     31.92 o 
   5 -11   6      210.44      242.57     56.99 o 
   6 -11   6     1455.15     1308.58     54.59 o 
   7 -11   6        2.86       -3.91     32.38 o 
   8 -11   6       63.68       80.57     24.88 o 
   9 -11   6     1253.42     1058.52    152.20 o 
  10 -11   6        1.20      -19.32     24.82 o 
  11 -11   6       17.41       12.43     31.03 o 
  12 -11   6      643.21      614.25     50.04 o 
  13 -11   6      450.54      484.87     53.86 o 
  14 -11   6      445.84      453.69     49.67 o 
  15 -11   6      314.54      312.74     46.13 o 
  16 -11   6      469.81      460.36     63.87 o 
  17 -11   6      360.15      505.53     89.35 o 
  18 -11   6        0.72       -3.12     81.95 o 
 -13 -10   6      742.32      853.97     93.66 o 
 -12 -10   6       86.40       92.61     42.06 o 
 -11 -10   6       77.31      126.50     42.05 o 
 -10 -10   6       15.97      129.28     51.76 o 
  -9 -10   6     1165.20     1169.46     67.59 o 
  -8 -10   6     2674.09     2597.54     91.85 o 
  -7 -10   6      195.40      196.27     38.28 o 
  -6 -10   6      119.92      153.28     36.99 o 
  -5 -10   6      278.33      204.40     48.42 o 
  -4 -10   6      303.94      308.75     58.15 o 
  -3 -10   6     4010.65     3879.51    119.30 o 
  -2 -10   6     7008.74     7025.04    163.11 o 
  -1 -10   6      346.20      261.58     36.95 o 
   0 -10   6      587.59      565.46     45.35 o 
   1 -10   6     4250.67     4182.04     73.68 o 
   2 -10   6     5816.78     5693.81    115.36 o 
   3 -10   6      334.20      360.21     26.36 o 
   4 -10   6     2047.18     1918.85     60.69 o 
   5 -10   6     7419.77     6999.75    222.44 o 
   6 -10   6     2984.46     2744.34     74.61 o 
   7 -10   6     3348.92     3193.39     82.24 o 
   8 -10   6     3050.66     2793.00     96.30 o 
   9 -10   6      258.77      324.19     42.99 o 
  10 -10   6      995.10     1182.07     96.00 o 
  11 -10   6     1274.89     1449.04     63.40 o 
  12 -10   6       17.17      -15.07     24.31 o 
  13 -10   6      287.42      325.93     42.59 o 
  14 -10   6        7.90       48.19     29.93 o 
  15 -10   6      349.92      381.12     59.29 o 
  16 -10   6      132.11       87.58     79.22 o 
  17 -10   6        1.96        6.56     57.67 o 
  18 -10   6      229.79      544.79    146.73 o 
 -14  -9   6      594.57      580.86     67.58 o 
 -13  -9   6      807.79      884.08     69.98 o 
 -12  -9   6      651.83      633.56     79.89 o 
 -11  -9   6      432.86      377.79     52.20 o 
 -10  -9   6     1248.56     1323.23     78.25 o 
  -9  -9   6      470.04      487.62     51.56 o 
  -8  -9   6       39.89       40.57     31.53 o 
  -7  -9   6     4409.23     3755.82    103.43 o 
  -6  -9   6     1057.58     1112.98     57.24 o 
  -5  -9   6      621.06      635.13     47.06 o 
  -4  -9   6     3578.17     3395.17    112.03 o 
  -3  -9   6       93.01      105.59     42.15 o 
  -2  -9   6       13.11        7.99     18.20 o 
  -1  -9   6     9051.68     8507.10    228.01 o 
   0  -9   6     5827.45     5365.58    109.36 o 
   1  -9   6      605.80      595.58     29.33 o 
   2  -9   6      575.46      592.51     26.68 o 
   3  -9   6     1571.48     1505.64     38.53 o 
   4  -9   6        2.24       -2.57     31.88 o 
   5  -9   6     1186.31     1230.51     48.20 o 
   6  -9   6       52.21       63.58     22.18 o 
   7  -9   6     1280.62     1273.16     50.97 o 
   8  -9   6        1.54        0.99     42.93 o 
   9  -9   6       25.51       55.34     28.48 o 
  10  -9   6     1176.59      988.53    130.34 o 
  11  -9   6      351.19      346.73     44.75 o 
  12  -9   6      176.27      142.05     36.98 o 
  13  -9   6      406.35      420.23     44.90 o 
  14  -9   6        2.12      -23.57     27.37 o 
  15  -9   6      164.30      222.82     91.89 o 
  16  -9   6      367.64      285.59     74.80 o 
  17  -9   6       83.50      129.17     75.32 o 
  18  -9   6        4.64       73.76     62.92 o 
 -15  -8   6        0.35       11.68     42.45 o 
 -14  -8   6      252.75      293.31     64.87 o 
 -13  -8   6      463.51      401.67     56.16 o 
 -12  -8   6       79.46      125.01     41.08 o 
 -11  -8   6        0.89      -21.57     33.27 o 
 -10  -8   6      862.25      995.08    100.09 o 
  -9  -8   6     1088.96     1092.15     81.81 o 
  -8  -8   6      498.73      440.84     47.06 o 
  -7  -8   6      840.05      953.59     81.91 o 
  -6  -8   6      833.76      859.43     58.85 o 
  -5  -8   6      129.63      105.29     31.64 o 
  -4  -8   6     2404.71     2313.11     72.11 o 
  -3  -8   6     3749.26     3539.05     84.75 o 
  -2  -8   6     1826.21     1784.42     73.91 o 
  -1  -8   6     1182.57     1096.64     48.02 o 
   0  -8   6     1576.32     1647.88     89.47 o 
   1  -8   6     1881.51     2003.85     54.07 o 
   2  -8   6     6658.95     6151.96     95.82 o 
   3  -8   6     2651.39     2299.57     88.62 o 
   4  -8   6     3625.46     3138.97     72.56 o 
   5  -8   6     4434.81     4319.60     88.31 o 
   6  -8   6     2640.88     2568.04    104.63 o 
   7  -8   6      319.99      204.86     32.78 o 
   8  -8   6      416.56      436.48     42.42 o 
   9  -8   6      580.13      643.99     48.79 o 
  10  -8   6     1362.70     1491.98     73.11 o 
  11  -8   6     1123.45     1069.04     55.50 o 
  12  -8   6      228.70      249.45     37.91 o 
  13  -8   6      173.74      122.41     34.16 o 
  14  -8   6       36.96       12.71     28.56 o 
  15  -8   6      241.67      356.94     75.75 o 
  16  -8   6       14.48       94.69     58.93 o 
  17  -8   6       49.44       43.41     59.83 o 
  18  -8   6      176.97      134.98    112.78 o 
 -16  -7   6      298.40      256.64     66.34 o 
 -15  -7   6      271.32      300.47     54.76 o 
 -14  -7   6      994.98     1002.86     69.58 o 
 -13  -7   6      345.86      395.86     54.00 o 
 -12  -7   6      739.95      615.84     56.94 o 
 -11  -7   6     2841.86     2930.64    102.25 o 
 -10  -7   6      685.69      837.68     75.47 o 
  -9  -7   6        0.59      -18.50     28.28 o 
  -8  -7   6     1376.52     1260.48     62.17 o 
  -7  -7   6      915.72      903.76     52.07 o 
  -6  -7   6     1088.70      880.85     50.17 o 
  -5  -7   6     3143.84     3184.76     83.19 o 
  -4  -7   6      811.54      671.13     42.60 o 
  -3  -7   6     1278.68     1186.28    100.83 o 
  -2  -7   6      366.76      326.21     23.04 o 
  -1  -7   6     6731.47     6188.98    120.22 o 
   0  -7   6     5619.73     5580.05    113.45 o 
   1  -7   6     3214.65     3435.42     69.94 o 
   2  -7   6     2039.72     2067.45     49.14 o 
   3  -7   6     3880.69     3944.22     65.05 o 
   4  -7   6      174.21      177.55     23.18 o 
   5  -7   6       50.07       85.38     21.05 o 
   6  -7   6      237.19      199.74     18.38 o 
   7  -7   6      773.01      770.32     39.91 o 
   8  -7   6      159.46      120.32     27.57 o 
   9  -7   6      383.18      436.05     26.92 o 
  10  -7   6      634.53      679.87     45.61 o 
  11  -7   6        1.82      -16.08     23.55 o 
  12  -7   6        6.76      -32.84     32.84 o 
  13  -7   6        6.63       34.85     27.92 o 
  14  -7   6      456.98      440.45     73.64 o 
  15  -7   6       10.66       28.57     54.19 o 
  16  -7   6      272.35      184.17     67.04 o 
  17  -7   6      116.73      192.68     68.89 o 
  18  -7   6      186.63      163.09     69.65 o 
 -16  -6   6        5.14        4.95    108.88 o 
 -15  -6   6       73.47       49.49     40.74 o 
 -14  -6   6       67.14       56.41     39.19 o 
 -13  -6   6      214.61      283.81     48.94 o 
 -12  -6   6       17.92       44.20     37.23 o 
 -11  -6   6      212.16      162.54     39.39 o 
 -10  -6   6      209.13      268.98     42.95 o 
  -9  -6   6      236.36      212.90     40.15 o 
  -8  -6   6     2431.41     2355.68     82.20 o 
  -7  -6   6     3091.36     2829.40     87.36 o 
  -6  -6   6      379.36      391.91     39.15 o 
  -5  -6   6       10.80       25.32     24.43 o 
  -4  -6   6      186.59      202.68     29.76 o 
  -3  -6   6     2873.82     2516.63     65.96 o 
  -2  -6   6     1936.81     1949.43     43.29 o 
  -1  -6   6      341.03      280.63     21.84 o 
   0  -6   6       47.67      121.70     22.21 o 
   1  -6   6      200.49      239.20     32.75 o 
   2  -6   6      694.26      566.08     29.63 o 
   3  -6   6     2253.71     2098.04     39.16 o 
   4  -6   6      181.89      134.63     22.42 o 
   5  -6   6       36.69        5.44     11.29 o 
   6  -6   6     2321.26     2230.77     48.78 o 
   7  -6   6      744.66      721.41     31.14 o 
   8  -6   6      790.93      858.98     32.95 o 
   9  -6   6     1920.75     1728.13     47.02 o 
  10  -6   6     2046.66     1920.75     52.34 o 
  11  -6   6      166.84      206.96     25.96 o 
  12  -6   6      114.83      123.84     32.04 o 
  13  -6   6      305.01      285.38     38.84 o 
  14  -6   6        3.55        1.39     49.21 o 
  15  -6   6        8.69      -45.66     45.95 o 
  16  -6   6        0.20      -28.52     72.59 o 
  17  -6   6      213.13      313.31    160.39 o 
  18  -6   6       14.57       67.69     65.36 o 
 -17  -5   6      203.66      296.77     91.32 o 
 -16  -5   6      802.73      815.13     80.18 o 
 -15  -5   6      438.68      399.12     57.80 o 
 -14  -5   6       83.83       91.06     41.11 o 
 -13  -5   6      410.28      427.03     52.22 o 
 -12  -5   6     1064.67     1089.49     62.90 o 
 -11  -5   6      959.15      978.76    105.59 o 
 -10  -5   6      985.33      941.82     55.57 o 
  -9  -5   6        3.83       13.55     46.98 o 
  -8  -5   6      126.15      113.61     30.32 o 
  -7  -5   6     4119.66     3805.45    134.05 o 
  -6  -5   6      540.48      405.12     37.38 o 
  -5  -5   6     1238.79     1183.20     48.26 o 
  -4  -5   6      857.83      729.48     29.66 o 
  -3  -5   6     5388.20     5596.87     98.15 o 
  -2  -5   6     3516.68     3727.77     60.67 o 
  -1  -5   6    17718.83    16869.60    214.39 o 
   0  -5   6      333.21      227.13     29.80 o 
   1  -5   6      287.60      226.59     22.44 o 
   2  -5   6       10.25        7.61     10.86 o 
   3  -5   6      601.18      731.32     38.53 o 
   4  -5   6     2673.29     2712.78     56.79 o 
   5  -5   6      131.01       76.21     14.70 o 
   6  -5   6      107.90      152.57     19.04 o 
   7  -5   6      965.27      875.08     30.89 o 
   8  -5   6       25.54       15.21     15.75 o 
   9  -5   6      138.89      161.27     22.76 o 
  10  -5   6     2130.77     2114.99     70.63 o 
  11  -5   6     1116.60     1069.97     42.66 o 
  12  -5   6      138.86       70.34     23.97 o 
  13  -5   6      524.88      587.75     50.24 o 
  14  -5   6      383.14      389.69     73.31 o 
  15  -5   6      646.75      695.89     83.14 o 
  16  -5   6      245.96      248.04     69.25 o 
  17  -5   6       29.09      136.23     62.09 o 
  18  -5   6       56.51       29.66     82.73 o 
 -17  -4   6        8.46       45.96     49.08 o 
 -16  -4   6      229.06      289.55     64.32 o 
 -15  -4   6      245.35      208.77     76.49 o 
 -14  -4   6      788.26      842.61     61.22 o 
 -13  -4   6      244.97      254.07     61.36 o 
 -12  -4   6      213.50      269.50     41.85 o 
 -11  -4   6      650.12      455.41     43.45 o 
 -10  -4   6      104.24      136.57     42.69 o 
  -9  -4   6     1532.17     1544.27     61.64 o 
  -8  -4   6     3980.32     3548.31    118.88 o 
  -7  -4   6      914.90      847.08     36.12 o 
  -6  -4   6      358.63      375.11     25.69 o 
  -5  -4   6     9217.11     9305.55    139.90 o 
  -4  -4   6     3361.73     3384.27     65.90 o 
  -3  -4   6     3183.35     3877.63    120.20 o 
  -2  -4   6     5623.06     5116.93     82.52 o 
  -1  -4   6    15846.42    16185.65    203.42 o 
   0  -4   6      264.47      391.61     21.52 o 
   1  -4   6        6.04       41.09     18.70 o 
   2  -4   6     2141.26     2118.60     41.80 o 
   3  -4   6     1006.77      960.56     44.65 o 
   4  -4   6     7705.33     7831.76    109.13 o 
   5  -4   6     3439.46     3031.43     57.77 o 
   6  -4   6      594.59      576.21     25.00 o 
   7  -4   6      202.19      174.96     36.61 o 
   8  -4   6      353.82      384.32     25.32 o 
   9  -4   6      118.76       95.30     19.82 o 
  10  -4   6      883.95      791.25     36.91 o 
  11  -4   6      622.73      625.86     35.99 o 
  12  -4   6      136.82      223.17     40.66 o 
  13  -4   6      284.16      326.86     44.56 o 
  14  -4   6       77.13       82.53     36.59 o 
  15  -4   6       30.20      -18.02     48.10 o 
  16  -4   6       69.14       96.62     60.34 o 
  17  -4   6      110.04      109.27     85.85 o 
  18  -4   6       87.71       38.24     81.17 o 
 -18  -3   6      131.80      106.07     58.54 o 
 -17  -3   6      753.21      725.60    162.34 o 
 -16  -3   6      340.52      330.73     64.12 o 
 -15  -3   6      582.49      587.30     68.39 o 
 -14  -3   6      498.93      583.28     61.69 o 
 -13  -3   6      375.48      341.89     56.29 o 
 -12  -3   6     1456.97     1552.12     67.42 o 
 -11  -3   6     2918.67     2965.83     86.36 o 
 -10  -3   6       64.01       83.44     28.91 o 
  -9  -3   6       78.95      -19.02     22.16 o 
  -8  -3   6        1.63       -3.34     19.18 o 
  -7  -3   6      749.31      689.38     34.47 o 
  -6  -3   6     6089.64     6313.23     92.45 o 
  -5  -3   6      125.83      228.04     24.37 o 
  -4  -3   6     1771.58     1964.86     46.97 o 
  -3  -3   6       17.01       18.71     18.19 o 
  -2  -3   6      780.55      881.53     29.82 o 
  -1  -3   6     1279.51      863.48     26.21 o 
   0  -3   6     1119.41     1177.77     29.02 o 
   1  -3   6        0.17        6.26     13.52 o 
   2  -3   6      348.01      397.44     21.93 o 
   3  -3   6      795.28     1002.86     28.68 o 
   4  -3   6     2783.77     2540.59     44.84 o 
   5  -3   6     1689.69     1805.38     39.00 o 
   6  -3   6     1683.04     1836.87     41.70 o 
   7  -3   6     1382.49     1522.81     40.41 o 
   8  -3   6        7.40        5.98     14.65 o 
   9  -3   6     3503.62     3419.05     68.73 o 
  10  -3   6     2163.80     2218.90     57.51 o 
  11  -3   6      109.64      161.54     52.99 o 
  12  -3   6       18.87       23.58     29.77 o 
  13  -3   6      285.14      261.96     56.23 o 
  14  -3   6      537.15      529.71     53.22 o 
  15  -3   6     1270.77     1316.97    160.67 o 
  16  -3   6      304.60      274.74    103.03 o 
  17  -3   6       23.27       62.44     83.51 o 
 -18  -2   6      126.37      105.52     92.88 o 
 -17  -2   6        0.32       60.11     47.20 o 
 -16  -2   6       59.39       40.45     45.74 o 
 -15  -2   6       37.01       21.36     41.43 o 
 -14  -2   6      528.94      545.75     48.74 o 
 -13  -2   6      170.86      117.63     34.68 o 
 -12  -2   6       92.28       96.87     38.24 o 
 -11  -2   6     1056.80     1071.38     54.07 o 
 -10  -2   6      403.52      336.67     41.80 o 
  -9  -2   6      650.87      709.07     37.39 o 
  -8  -2   6     7230.23     6880.23    115.02 o 
  -7  -2   6     1719.70     1568.66     44.43 o 
  -6  -2   6      538.44      642.19     29.96 o 
  -5  -2   6    10648.33    11111.65    149.77 o 
  -4  -2   6       15.05        3.50     13.73 o 
  -3  -2   6       89.22       62.47     26.68 o 
  -2  -2   6    26504.59    28125.68    279.01 o 
  -1  -2   6    32811.48    34988.62    339.33 o 
   0  -2   6     5354.97     6031.16     75.09 o 
   1  -2   6        7.82       13.27     26.15 o 
   2  -2   6     3334.52     3646.65     57.61 o 
   3  -2   6     4033.73     3993.34     56.69 o 
   4  -2   6     1336.58     1051.03     26.72 o 
   5  -2   6     5268.93     5054.70     72.38 o 
   6  -2   6      264.06      305.88     20.08 o 
   7  -2   6        9.65       19.96     14.68 o 
   8  -2   6     3515.13     3225.55     63.81 o 
   9  -2   6     3647.80     3415.70     82.42 o 
  10  -2   6        1.59       -9.17     25.61 o 
  11  -2   6      248.09      338.16     42.99 o 
  12  -2   6       26.47       -5.86     29.52 o 
  13  -2   6      326.43      471.74     50.96 o 
  14  -2   6       23.27       14.89     36.50 o 
  15  -2   6       56.12       65.57     40.09 o 
  16  -2   6       57.24       98.57     54.76 o 
  17  -2   6       78.37      158.44     95.22 o 
 -18  -1   6      288.11      224.85     61.14 o 
 -17  -1   6      355.82      266.91     59.29 o 
 -16  -1   6      853.90      946.81     88.98 o 
 -15  -1   6      960.73      969.46     75.75 o 
 -14  -1   6      178.61       88.74     43.17 o 
 -13  -1   6     1810.55     1754.15    102.75 o 
 -12  -1   6     1514.69     1475.86     62.49 o 
 -11  -1   6     1024.39     1053.09     45.83 o 
 -10  -1   6     2238.80     2106.33     58.69 o 
  -9  -1   6      292.04      310.98     30.59 o 
  -8  -1   6       14.75      -17.49     17.49 o 
  -7  -1   6     6027.42     5811.15    105.33 o 
  -6  -1   6     6860.95     7129.09    108.10 o 
  -5  -1   6       12.49       20.50     14.48 o 
  -4  -1   6      687.08      840.28     26.57 o 
  -3  -1   6     1199.92     1263.79     32.73 o 
  -2  -1   6      574.14      697.03     24.57 o 
  -1  -1   6     4300.24     4019.28     64.31 o 
   0  -1   6     2868.95     2730.69     58.44 o 
   1  -1   6      110.40      172.92     20.32 o 
   2  -1   6      488.07      622.54     32.67 o 
   3  -1   6     1907.18     1812.17     31.98 o 
   4  -1   6      187.56      165.27     13.20 o 
   5  -1   6      443.32      430.22     19.85 o 
   6  -1   6      341.29      462.18     42.02 o 
   7  -1   6      516.03      546.27     43.91 o 
   8  -1   6        5.12       21.99     16.15 o 
   9  -1   6      261.14      260.07     25.93 o 
  10  -1   6     2770.48     2652.98     85.38 o 
  11  -1   6      437.73      485.12     47.51 o 
  12  -1   6      175.53      191.13     40.77 o 
  13  -1   6     1918.46     1712.88     96.32 o 
  14  -1   6     1956.12     1985.52     87.57 o 
  15  -1   6     1036.54      852.21    157.66 o 
  16  -1   6       66.51       13.00     47.62 o 
  17  -1   6      148.71      128.77     73.37 o 
 -19   0   6       26.68       37.91     69.85 o 
 -18   0   6        5.59        7.59     45.67 o 
 -17   0   6       42.18       42.02     97.17 o 
 -16   0   6        6.37       -2.90     39.83 o 
 -15   0   6      518.19      533.86     63.52 o 
 -14   0   6      249.36      295.76     55.32 o 
 -13   0   6        2.86      -23.95     23.95 o 
 -12   0   6     1709.63     1650.50     56.44 o 
 -11   0   6      850.31      720.96     68.32 o 
 -10   0   6      656.71      539.53     35.55 o 
  -9   0   6     2484.72     2533.85     64.10 o 
  -8   0   6     1856.49     1673.02     45.99 o 
  -7   0   6     4175.66     4236.18     77.71 o 
  -6   0   6     8000.58     7913.41    114.14 o 
  -5   0   6     3001.66     2767.61     66.93 o 
  -4   0   6     3182.63     3536.77     52.47 o 
  -3   0   6    11660.23    12230.78    132.44 o 
  -2   0   6    32142.09    33671.79    441.50 o 
  -1   0   6    44490.16    48816.34    463.19 o 
   0   0   6     4281.03     5142.43     65.22 o 
   1   0   6     2801.59     3048.21     87.30 o 
   2   0   6     4254.42     4058.50     76.45 o 
   3   0   6     9581.14     9506.13    142.68 o 
   4   0   6    14184.58    14204.28    156.91 o 
   5   0   6      818.11      763.65     23.44 o 
   6   0   6      798.76      851.78     28.03 o 
   7   0   6     5657.59     5481.29     84.07 o 
   8   0   6     2926.87     2877.73     59.69 o 
   9   0   6       76.30      132.82     33.79 o 
  10   0   6      678.06      578.61     48.32 o 
  11   0   6      978.24      883.08     57.80 o 
  12   0   6       43.72       32.17     31.91 o 
  13   0   6      149.43      104.23     46.07 o 
  14   0   6       79.44       40.75     86.25 o 
  15   0   6       38.29       10.46     45.23 o 
  16   0   6        3.32       40.71     48.87 o 
 -19   1   6      341.52      379.97     94.83 o 
 -18   1   6      544.21      667.26     75.65 o 
 -17   1   6     2147.42     2123.23    108.49 o 
 -16   1   6      804.79      759.99     73.37 o 
 -15   1   6      272.36      226.37     53.75 o 
 -14   1   6     1183.97     1188.26     72.93 o 
 -13   1   6     3956.21     3976.99    107.04 o 
 -12   1   6     3561.43     3302.10     76.54 o 
 -11   1   6     7845.83     7849.32    122.36 o 
 -10   1   6     3788.17     3758.41     75.13 o 
  -9   1   6      196.05      218.69     35.15 o 
  -8   1   6     4054.42     4170.49     78.77 o 
  -7   1   6    10238.17    10236.29    177.35 o 
  -6   1   6     3139.21     3299.24     53.41 o 
  -5   1   6      530.47      668.06     32.85 o 
  -4   1   6     1573.69     1689.58     53.30 o 
  -3   1   6      402.49      406.42     31.43 o 
  -2   1   6       24.32       13.55     11.46 o 
  -1   1   6     4409.95     5069.94     71.43 o 
   0   1   6      131.51      159.80     12.85 o 
   1   1   6      910.80      954.70     38.05 o 
   2   1   6      248.07      237.93     23.86 o 
   3   1   6       74.36       57.95     24.88 o 
   4   1   6     2176.70     2542.65     65.78 o 
   5   1   6      310.51      374.83     19.32 o 
   6   1   6     1156.21      947.20     31.05 o 
   7   1   6      446.28      399.49     25.82 o 
   8   1   6      516.13      530.28     43.00 o 
   9   1   6     1548.55     1704.46     78.15 o 
  10   1   6     1351.43     1328.98     64.04 o 
  11   1   6      880.35      957.68     99.53 o 
  12   1   6        8.40      -14.72     31.26 o 
  13   1   6      232.75      119.95     56.59 o 
  14   1   6     1301.38     1062.26     87.74 o 
  15   1   6      401.57      326.87     69.16 o 
  16   1   6      208.50      210.76     65.04 o 
 -19   2   6        1.11        8.94     42.11 o 
 -18   2   6      217.58      250.70     58.04 o 
 -17   2   6        9.85       37.52     39.71 o 
 -16   2   6      399.06      544.98     94.83 o 
 -15   2   6        7.37       38.71     40.55 o 
 -14   2   6      142.85      120.23     36.46 o 
 -13   2   6       26.78       47.49     34.51 o 
 -12   2   6      849.58      744.73     64.72 o 
 -11   2   6      571.48      514.40     59.71 o 
 -10   2   6      120.24      144.74     24.17 o 
  -9   2   6      336.98      321.74     40.43 o 
  -8   2   6     7018.68     7014.19    108.43 o 
  -7   2   6     8844.08     8860.79    123.26 o 
  -6   2   6     6330.95     6246.42    105.40 o 
  -5   2   6     2045.50     2060.59     51.76 o 
  -4   2   6    11729.98    13165.78    201.92 o 
  -3   2   6     6611.88     6310.43    126.06 o 
  -2   2   6     5987.01     5531.20     88.35 o 
  -1   2   6    33096.30    37710.00    423.64 o 
   0   2   6     3376.63     3638.21     57.51 o 
   1   2   6      371.22      467.23     16.08 o 
   2   2   6     6481.91     6447.53    108.90 o 
   3   2   6     7372.32     7395.63    123.70 o 
   4   2   6    12978.02    13315.59    195.63 o 
   5   2   6     2849.40     2868.47     75.39 o 
   6   2   6       93.10      113.81     22.19 o 
   7   2   6      649.76      756.13     45.92 o 
   8   2   6     3906.45     3837.40     99.40 o 
   9   2   6     2630.49     2418.32     81.67 o 
  10   2   6     1032.77      981.16     60.51 o 
  11   2   6     1008.73     1043.17     81.41 o 
  12   2   6      349.29      319.48     74.93 o 
  13   2   6       99.77      132.93     56.76 o 
  14   2   6        0.48      -49.74     67.90 o 
  15   2   6       26.92      -10.11     51.11 o 
 -20   3   6      332.27      459.81    112.00 o 
 -19   3   6      757.08      802.47    150.64 o 
 -18   3   6     1034.12      963.29     79.67 o 
 -17   3   6     1464.28     1440.21     89.87 o 
 -16   3   6      685.13      646.51     60.77 o 
 -15   3   6      546.40      526.86     52.45 o 
 -14   3   6     2711.48     2621.51     90.10 o 
 -13   3   6     3677.56     3723.09    104.60 o 
 -12   3   6     3818.05     3767.72    121.91 o 
 -11   3   6     3565.13     3441.72     92.98 o 
 -10   3   6    11901.46    11942.26    172.41 o 
  -9   3   6     1888.53     1879.89     71.12 o 
  -8   3   6     8392.51     8200.67    167.21 o 
  -7   3   6    15705.68    15517.37    210.86 o 
  -6   3   6     9243.48    10561.85    152.13 o 
  -5   3   6     5215.97     5450.93    125.45 o 
  -4   3   6     2122.65     1855.29     34.00 o 
  -3   3   6     1395.64     1647.29     38.75 o 
  -2   3   6     2725.71     3264.94     57.79 o 
  -1   3   6      464.96      374.77     19.85 o 
   0   3   6       85.69       32.78     12.51 o 
   1   3   6      534.04      657.96     20.98 o 
   2   3   6      239.59      220.94     14.96 o 
   3   3   6       46.96       57.95      9.82 o 
   4   3   6      118.43      167.84     22.76 o 
   5   3   6     3215.41     2902.28     86.19 o 
   6   3   6     1134.74     1103.74     52.16 o 
   7   3   6      929.08     1043.44     52.83 o 
   8   3   6        4.88        6.80     32.62 o 
   9   3   6      100.69       53.47     33.94 o 
  10   3   6       93.76       88.77     70.51 o 
  11   3   6       32.60      -37.06     37.06 o 
  12   3   6        1.71      -41.27     44.25 o 
  13   3   6      330.43       85.94     54.56 o 
  14   3   6     1068.69     1046.33     91.89 o 
  15   3   6      207.10      296.99     68.56 o 
 -20   4   6       87.63       75.65    106.93 o 
 -19   4   6      188.93      299.52     64.32 o 
 -18   4   6      522.22      423.15     71.42 o 
 -17   4   6      264.63      248.81     48.85 o 
 -16   4   6        0.13        7.13     33.64 o 
 -15   4   6       79.58       78.85     37.20 o 
 -14   4   6       73.85        8.00     57.99 o 
 -13   4   6       76.58       83.85     76.45 o 
 -12   4   6      339.95      282.44     41.43 o 
 -11   4   6     2536.06     2349.04    129.95 o 
 -10   4   6      546.73      593.68     81.17 o 
  -9   4   6       42.06       65.34     48.39 o 
  -8   4   6     9324.83     9021.66    145.60 o 
  -7   4   6     3965.86     3456.53     76.24 o 
  -6   4   6      163.93      223.71     40.04 o 
  -5   4   6    10744.62    11227.39    156.50 o 
  -4   4   6     2351.88     1918.22     37.84 o 
  -3   4   6     5906.07     5808.45     78.97 o 
  -2   4   6    14470.24    14915.60    162.56 o 
  -1   4   6     3600.81     3346.06     58.56 o 
   0   4   6     4748.81     4736.48     74.52 o 
   1   4   6     2164.10     2279.25     46.22 o 
   2   4   6     5214.33     5330.60     93.14 o 
   3   4   6     6469.95     6435.91    102.71 o 
   4   4   6     1431.63     1595.21     62.97 o 
   5   4   6      283.63      349.95     36.34 o 
   6   4   6     3183.10     3304.06     88.04 o 
   7   4   6     1644.93     1663.70     65.62 o 
   8   4   6     1308.35     1479.52     91.73 o 
   9   4   6     1489.75     1475.84     83.17 o 
  10   4   6      774.19      619.92     70.98 o 
  11   4   6      777.41      530.33     87.42 o 
  12   4   6      652.30      652.58     97.17 o 
  13   4   6      300.72      303.54     70.31 o 
  14   4   6      200.75      114.19     57.76 o 
 -20   5   6       23.44       20.29     64.00 o 
 -19   5   6      767.28      834.02     77.95 o 
 -18   5   6      714.48      686.71     71.04 o 
 -17   5   6      958.97     1068.55     93.81 o 
 -16   5   6      551.96      496.96     65.73 o 
 -15   5   6      579.14      717.07     57.40 o 
 -14   5   6     3498.65     3420.96    163.54 o 
 -13   5   6     4674.19     4715.93    118.31 o 
 -12   5   6     6293.10     6014.45    131.39 o 
 -11   5   6     2470.02     2501.94     95.34 o 
 -10   5   6     5501.25     5389.85    140.03 o 
  -9   5   6     3975.21     3657.76    109.16 o 
  -8   5   6     1642.38     1598.74     84.69 o 
  -7   5   6    12234.79    12282.64    177.54 o 
  -6   5   6    12578.76    12585.76    176.21 o 
  -5   5   6     9463.62     9236.13    112.04 o 
  -4   5   6     7034.35     6823.71    122.79 o 
  -3   5   6      760.48      931.24     44.05 o 
  -2   5   6      485.48      328.38     20.77 o 
  -1   5   6     2415.72     2439.83     47.05 o 
   0   5   6     1719.77     1966.96     45.62 o 
   1   5   6     2586.71     2828.26     56.72 o 
   2   5   6      339.24      353.32     34.71 o 
   3   5   6      742.68      754.30     30.48 o 
   4   5   6       18.15       31.59     14.59 o 
   5   5   6     1106.46     1055.50     68.88 o 
   6   5   6      488.94      523.01     55.11 o 
   7   5   6      121.95       79.89     44.21 o 
   8   5   6       77.11       34.97     50.34 o 
   9   5   6        1.53      -39.18     39.18 o 
  10   5   6       15.49       13.07     64.00 o 
  11   5   6        6.79        3.88     45.37 o 
  12   5   6        0.42      -42.17     42.17 o 
  13   5   6       11.85       25.12     49.43 o 
  14   5   6      310.67      394.18     76.66 o 
 -20   6   6      171.18      101.46     65.56 o 
 -19   6   6      418.48      647.03     94.44 o 
 -18   6   6        0.40       27.17     51.66 o 
 -17   6   6       31.11       15.80     43.09 o 
 -16   6   6      498.07      544.46     56.44 o 
 -15   6   6       90.51       93.09     46.96 o 
 -14   6   6        0.10       20.90     33.88 o 
 -13   6   6      135.18      160.40     58.41 o 
 -12   6   6        0.95       10.68     28.09 o 
 -11   6   6      348.56      284.18     41.93 o 
 -10   6   6     1255.37     1222.85    121.76 o 
  -9   6   6       36.27       72.93     24.80 o 
  -8   6   6     5158.23     5000.47    100.91 o 
  -7   6   6     6153.25     6037.45    109.21 o 
  -6   6   6       68.47      135.19     16.84 o 
  -5   6   6       11.97       78.59     16.17 o 
  -4   6   6     2355.75     2214.66     46.27 o 
  -3   6   6     1625.30     1641.95     40.63 o 
  -2   6   6    13640.13    13553.12    157.64 o 
  -1   6   6     5913.30     5911.62     85.88 o 
   0   6   6      409.94      465.95     29.40 o 
   1   6   6      656.09      620.64     47.88 o 
   2   6   6     3446.83     3695.53     72.04 o 
   3   6   6       59.55       28.19     25.92 o 
   4   6   6     2529.91     2664.34    185.76 o 
   5   6   6     2525.80     2500.71    102.01 o 
   6   6   6       55.25       65.88     75.71 o 
   7   6   6     1503.19     1344.00     83.53 o 
   8   6   6     1966.23     1963.03    105.01 o 
   9   6   6      109.32      149.93     52.08 o 
  10   6   6      197.54      154.96     56.78 o 
  11   6   6      943.44      937.84     88.82 o 
  12   6   6      478.44      530.35     77.53 o 
  13   6   6       36.74       -8.04     53.26 o 
 -20   7   6        2.80      -42.93     49.17 o 
 -19   7   6      653.95      823.50     80.95 o 
 -18   7   6      945.46      821.29    110.83 o 
 -17   7   6      573.32      560.03     74.23 o 
 -16   7   6       42.74       35.36     35.78 o 
 -15   7   6       39.81       38.85     34.77 o 
 -14   7   6     1766.50     1823.65     78.70 o 
 -13   7   6     3336.93     3173.90    111.39 o 
 -12   7   6     1863.45     1897.05     89.54 o 
 -11   7   6       72.00      103.45     42.54 o 
 -10   7   6     2099.65     2033.12     68.92 o 
  -9   7   6     8222.04     7834.10    139.46 o 
  -8   7   6     4582.63     4845.20    100.76 o 
  -7   7   6    10356.66    10409.87    130.01 o 
  -6   7   6     8155.84     7645.97    103.92 o 
  -5   7   6     3817.09     3669.30     64.78 o 
  -4   7   6     6947.57     7022.88     98.44 o 
  -3   7   6     4931.15     5025.37     79.21 o 
  -2   7   6     1898.47     1930.75     46.39 o 
  -1   7   6      660.43      686.36     44.50 o 
   0   7   6     6115.40     6230.00     93.78 o 
   1   7   6      979.16      939.04     35.01 o 
   2   7   6      234.66      216.50     23.02 o 
   3   7   6        5.13       -7.33     15.53 o 
   4   7   6      610.94      650.69     69.85 o 
   5   7   6      370.42      478.14     60.49 o 
   6   7   6     2206.04     2104.76    101.57 o 
   7   7   6       23.74       12.19     42.57 o 
   8   7   6      174.43      145.61     54.10 o 
   9   7   6        0.60      -29.63     56.20 o 
  10   7   6        2.42      -17.86     42.64 o 
  11   7   6       22.21      -13.66     59.71 o 
  12   7   6       32.09      -10.04     82.34 o 
 -20   8   6       64.14       50.43     50.70 o 
 -19   8   6      194.53      229.68     59.32 o 
 -18   8   6      142.65      146.28     54.81 o 
 -17   8   6      745.86      892.43     99.90 o 
 -16   8   6      413.18      479.23     54.83 o 
 -15   8   6      739.21      598.72     78.54 o 
 -14   8   6      501.69      517.68     50.66 o 
 -13   8   6       56.22       60.05     43.32 o 
 -12   8   6      370.65      395.89     94.44 o 
 -11   8   6      407.21      356.57     67.90 o 
 -10   8   6       86.47       73.31     38.28 o 
  -9   8   6      945.07      997.19     50.25 o 
  -8   8   6      627.71      551.32     37.74 o 
  -7   8   6     2594.08     2289.94     50.91 o 
  -6   8   6      168.07      177.63     22.31 o 
  -5   8   6      234.29      159.55     21.80 o 
  -4   8   6      536.47      460.88     27.62 o 
  -3   8   6     6012.95     5780.15    100.04 o 
  -2   8   6     7134.83     6458.71     97.16 o 
  -1   8   6      566.82      579.71     40.44 o 
   0   8   6      739.73      781.33     35.03 o 
   1   8   6     3614.46     3591.41     70.60 o 
   2   8   6      354.06      352.00     27.33 o 
   3   8   6      394.40      397.79     44.55 o 
   4   8   6      342.35      386.32     45.69 o 
   5   8   6     1024.29     1004.93     76.10 o 
   6   8   6       73.28      124.37     45.91 o 
   7   8   6      108.11      136.17     48.46 o 
   8   8   6      281.21      232.42     57.16 o 
   9   8   6      356.88      379.13     68.40 o 
  10   8   6      252.99      229.65     63.36 o 
  11   8   6      608.20      518.38     78.15 o 
  12   8   6      114.05       66.05     59.71 o 
 -20   9   6       54.43       75.38     88.98 o 
 -19   9   6      598.20      593.35     74.30 o 
 -18   9   6      415.66      442.77     68.68 o 
 -17   9   6      373.95      540.64    133.86 o 
 -16   9   6      318.04      356.57     66.34 o 
 -15   9   6       42.29      -12.36     61.97 o 
 -14   9   6     2034.28     1845.37     80.40 o 
 -13   9   6     1331.67     1434.87    107.32 o 
 -12   9   6      474.16      454.02     57.49 o 
 -11   9   6     4774.61     4376.39    136.14 o 
 -10   9   6     5833.75     5842.59    122.68 o 
  -9   9   6     2447.65     2322.49     72.44 o 
  -8   9   6      162.41      157.69     21.76 o 
  -7   9   6     3381.03     3303.00     65.05 o 
  -6   9   6     4772.85     4592.35     80.07 o 
  -5   9   6     1169.05     1249.90     41.40 o 
  -4   9   6     3747.67     3629.58     70.54 o 
  -3   9   6      284.23      299.77     26.87 o 
  -2   9   6        3.45      -16.49     16.49 o 
  -1   9   6     6929.22     6820.80    105.30 o 
   0   9   6     1910.06     1939.64     52.30 o 
   1   9   6      130.62      102.75     29.15 o 
   2   9   6        1.07        0.22     16.88 o 
   3   9   6        7.65       -6.42     31.34 o 
   4   9   6       11.43      -45.66     45.66 o 
   5   9   6      298.73      233.32     53.55 o 
   6   9   6      152.27      129.52     94.44 o 
   7   9   6      141.59      114.01    112.78 o 
   8   9   6      378.76      425.79     68.33 o 
   9   9   6       23.46      -21.06     84.68 o 
  10   9   6        0.19      -44.39     44.39 o 
  11   9   6       98.03      158.03     59.24 o 
 -20  10   6       44.12      114.82     56.13 o 
 -19  10   6       95.90       60.90    117.47 o 
 -18  10   6       67.91      106.06     55.67 o 
 -17  10   6      283.46      252.06     59.65 o 
 -16  10   6     1131.57      947.61     81.40 o 
 -15  10   6        0.62      -27.97     43.32 o 
 -14  10   6      325.72      268.31     54.38 o 
 -13  10   6       53.32       68.89     39.58 o 
 -12  10   6       15.20       34.55     51.90 o 
 -11  10   6      633.99      713.17     49.06 o 
 -10  10   6      142.75      186.00     34.41 o 
  -9  10   6      449.14      410.00     37.31 o 
  -8  10   6      157.91      151.26     39.40 o 
  -7  10   6     2920.92     2605.21     59.87 o 
  -6  10   6     3784.66     3305.07     89.45 o 
  -5  10   6     1407.16     1400.02     45.55 o 
  -4  10   6      842.57      752.01     49.79 o 
  -3  10   6     4326.69     4199.48     80.02 o 
  -2  10   6      288.15      320.83     28.36 o 
  -1  10   6      702.10      736.74     37.25 o 
   0  10   6     1025.29     1011.95     41.26 o 
   1  10   6      686.67      676.38     36.77 o 
   2  10   6      707.64      688.80     53.66 o 
   3  10   6      401.47      510.79     60.56 o 
   4  10   6      444.31      552.25     65.40 o 
   5  10   6      437.47      516.33     65.63 o 
   6  10   6      263.17      303.78     63.17 o 
   7  10   6      106.93       22.62     45.60 o 
   8  10   6        1.82       25.81     50.32 o 
   9  10   6       78.42       24.57     51.32 o 
  10  10   6      262.54      299.57     70.32 o 
 -20  11   6      279.99      442.33    117.47 o 
 -19  11   6      472.73      503.37     73.97 o 
 -18  11   6      411.98      368.47     90.93 o 
 -17  11   6      406.52      391.07     66.65 o 
 -16  11   6      296.27      275.57     64.78 o 
 -15  11   6      311.25      322.02     60.22 o 
 -14  11   6     1335.98     1439.86    138.93 o 
 -13  11   6     1642.46     1646.24     94.29 o 
 -12  11   6       17.60       12.51     32.02 o 
 -11  11   6      840.60      927.34     64.73 o 
 -10  11   6      504.57      544.81     44.51 o 
  -9  11   6      267.19      168.98     63.19 o 
  -8  11   6     1047.05      971.00    106.71 o 
  -7  11   6     1535.09     1640.14     50.42 o 
  -6  11   6      965.84      893.26     39.76 o 
  -5  11   6     3308.29     3118.44     69.96 o 
  -4  11   6     2615.10     2599.71     63.91 o 
  -3  11   6      102.28       93.47     40.33 o 
  -2  11   6        3.40      -10.83     18.52 o 
  -1  11   6     2141.46     2211.97     70.74 o 
   0  11   6     1011.85     1058.02     44.78 o 
   1  11   6       40.32       39.04     33.17 o 
   2  11   6       15.00       58.22     40.44 o 
   3  11   6       21.01       28.21     39.50 o 
   4  11   6       10.96        3.29     42.27 o 
   5  11   6      257.21      365.80    114.34 o 
   6  11   6       32.85       52.29     49.69 o 
   7  11   6      215.80      120.20     55.42 o 
   8  11   6       94.59      109.31     56.84 o 
   9  11   6        0.09      -37.13     49.56 o 
 -19  12   6        1.75      101.00     70.24 o 
 -18  12   6       42.84       84.07    108.10 o 
 -17  12   6      134.36       42.07     45.32 o 
 -16  12   6      281.86      216.60     58.96 o 
 -15  12   6       80.93       42.36     43.71 o 
 -14  12   6     1115.81     1285.09     89.96 o 
 -13  12   6      162.39      273.96     56.25 o 
 -12  12   6      340.67      371.53     62.05 o 
 -11  12   6       73.16       31.76     38.39 o 
 -10  12   6      137.05      133.40     43.43 o 
  -9  12   6      198.49      225.58     56.11 o 
  -8  12   6     1620.77     1494.60     62.34 o 
  -7  12   6      127.97      129.68     25.59 o 
  -6  12   6       20.37       51.35     21.85 o 
  -5  12   6      197.00      169.27     27.98 o 
  -4  12   6      786.02      650.52     36.98 o 
  -3  12   6     1613.66     1479.87     79.66 o 
  -2  12   6     2577.27     2491.03     66.59 o 
  -1  12   6     1845.60     1815.30     57.82 o 
   0  12   6     1210.19     1335.39     51.22 o 
   1  12   6     1223.48     1245.63     79.56 o 
   2  12   6      626.84      616.37     66.36 o 
   3  12   6      648.29      797.14     96.78 o 
   4  12   6      893.94      799.09     77.23 o 
   5  12   6      662.82      718.73     79.46 o 
   6  12   6      212.67      119.73     56.98 o 
   7  12   6       67.82       76.86     54.57 o 
   8  12   6       36.74       58.44     57.36 o 
 -19  13   6      777.87      774.04     86.48 o 
 -18  13   6       57.07       11.09     83.90 o 
 -17  13   6      111.24      172.48    149.86 o 
 -16  13   6     1856.60     1899.00    194.34 o 
 -15  13   6      217.34      207.07    132.68 o 
 -14  13   6      602.99      809.39     76.59 o 
 -13  13   6     1150.24     1037.41     81.16 o 
 -12  13   6      709.15      625.37     70.51 o 
 -11  13   6     1565.62     1754.75     96.91 o 
 -10  13   6     1855.32     1835.90     95.46 o 
  -9  13   6      261.41      157.39     35.41 o 
  -8  13   6      700.24      635.48     46.12 o 
  -7  13   6      519.28      637.51     38.87 o 
  -6  13   6     1458.78     1283.10     50.09 o 
  -5  13   6     1760.64     1603.30     55.35 o 
  -4  13   6     1218.84     1254.18     63.40 o 
  -3  13   6       37.47       22.02     22.14 o 
  -2  13   6       46.30       52.79     25.66 o 
  -1  13   6     1971.86     2038.71     69.73 o 
   0  13   6      265.40      392.35     58.90 o 
   1  13   6       16.19       24.19     40.69 o 
   2  13   6        0.86       14.73     40.69 o 
   3  13   6        0.20        6.38     41.70 o 
   4  13   6       13.33       49.93     71.81 o 
   5  13   6       14.30      106.43     53.44 o 
   6  13   6        0.05       68.65     57.37 o 
   7  13   6       58.92       83.36     58.45 o 
 -19  14   6       17.38       49.13     51.68 o 
 -18  14   6       11.28       29.76    137.76 o 
 -17  14   6       22.30       48.57    132.29 o 
 -16  14   6      187.33      242.01    101.46 o 
 -15  14   6        0.90       -9.49     54.24 o 
 -14  14   6      524.83      662.71    186.93 o 
 -13  14   6      215.86      203.39     56.48 o 
 -12  14   6      273.30      312.97     60.87 o 
 -11  14   6      221.47      273.54     56.75 o 
 -10  14   6      599.10      684.63     69.25 o 
  -9  14   6       17.82       31.74     34.44 o 
  -8  14   6      195.04      231.41     37.94 o 
  -7  14   6      609.91      726.86     87.70 o 
  -6  14   6      363.04      308.30     36.95 o 
  -5  14   6      859.40      794.45     62.30 o 
  -4  14   6      592.04      684.55     42.16 o 
  -3  14   6       52.45        6.52     23.34 o 
  -2  14   6      974.62      953.31     51.26 o 
  -1  14   6     3072.88     3111.64    120.78 o 
   0  14   6      383.20      382.37     62.89 o 
   1  14   6      164.95      119.09     46.35 o 
   2  14   6      890.59      828.60     80.01 o 
   3  14   6      239.50      168.74     90.15 o 
   4  14   6     1173.56     1298.54    254.44 o 
   5  14   6     1046.95     1141.98     97.40 o 
   6  14   6      138.06      118.74     62.34 o 
 -18  15   6      657.28      692.35    149.86 o 
 -17  15   6      562.20      499.60     75.67 o 
 -16  15   6      247.56      338.02     74.15 o 
 -15  15   6      677.17      804.50    110.83 o 
 -14  15   6      395.27      488.12    123.32 o 
 -13  15   6      892.92      786.71     93.66 o 
 -12  15   6     1743.02     2040.90    120.59 o 
 -11  15   6     1364.34     1598.22     99.10 o 
 -10  15   6     1022.89      905.83     83.51 o 
  -9  15   6      628.59      730.32     69.96 o 
  -8  15   6      115.01       38.29     40.98 o 
  -7  15   6      574.73      476.84     59.93 o 
  -6  15   6     4094.68     4212.20    172.02 o 
  -5  15   6     2281.33     2349.48     71.19 o 
  -4  15   6       28.08        8.16     32.22 o 
  -3  15   6      222.73      247.12     48.75 o 
  -2  15   6     1000.30     1054.76     77.45 o 
  -1  15   6      644.73      778.92     71.44 o 
   0  15   6      503.84      423.33     65.19 o 
   1  15   6       33.97       18.24     45.00 o 
   2  15   6        0.21      -22.37     41.28 o 
   3  15   6      151.91      117.06     56.64 o 
   4  15   6      158.14      305.12     70.00 o 
   5  15   6        8.51        2.04     50.73 o 
 -17  16   6      112.54      103.21     50.75 o 
 -16  16   6      166.65       66.97     50.85 o 
 -15  16   6        1.08       28.87     45.90 o 
 -14  16   6      173.10      318.64    117.07 o 
 -13  16   6       76.40       41.95     42.63 o 
 -12  16   6      114.68      172.79    118.25 o 
 -11  16   6        0.38      -14.83     51.51 o 
 -10  16   6      234.91      212.84     56.25 o 
  -9  16   6      351.15      326.34     97.95 o 
  -8  16   6      271.22      289.58    110.44 o 
  -7  16   6       40.08       57.19     47.61 o 
  -6  16   6       75.73       46.72     40.58 o 
  -5  16   6      709.18      727.20     74.35 o 
  -4  16   6        1.84      -24.26     24.26 o 
  -3  16   6       29.85       16.33     26.63 o 
  -2  16   6     1231.52     1382.36     89.68 o 
  -1  16   6     1563.30     1596.18     96.12 o 
   0  16   6      805.22      694.57    117.07 o 
   1  16   6      610.38      628.98     74.88 o 
   2  16   6      718.36      810.10     81.71 o 
   3  16   6      441.65      462.88    186.54 o 
 -16  17   6      693.24      882.97     90.67 o 
 -15  17   6      542.24      577.05     78.82 o 
 -14  17   6      485.43      323.26     69.89 o 
 -13  17   6      706.06      815.37     83.97 o 
 -12  17   6     1117.38     1234.68     94.67 o 
 -11  17   6     1292.79     1341.57     95.29 o 
 -10  17   6     1746.53     1908.01    108.50 o 
  -9  17   6      806.04      799.60     79.23 o 
  -8  17   6      524.73      416.90     62.60 o 
  -7  17   6     1897.00     2042.33    122.54 o 
  -6  17   6     1860.33     2197.58    106.84 o 
  -5  17   6      598.02      640.99    100.40 o 
  -4  17   6     1023.67     1192.46    138.93 o 
  -3  17   6      373.01      416.94    124.88 o 
  -2  17   6      523.14      433.89     67.51 o 
  -1  17   6     1366.95     1472.92     98.18 o 
   0  17   6      672.03      630.17     96.78 o 
   1  17   6      110.51       58.02     52.12 o 
 -15  18   6       45.52       45.27     48.50 o 
 -14  18   6        0.08       54.96     71.81 o 
 -13  18   6        3.29       20.11     44.14 o 
 -12  18   6       36.27       -2.54     40.14 o
[truncated: 708,002 more chars]
